# Supplementary material for: Proline-mediated regulation on jasmonate signals repressed anthocyanin accumulation through the MYB-bHLH-WDR complex in rice under chromium exposure
Source: Front Plant Sci. 2022 Aug 2;13:953398. doi: 10.3389/fpls.2022.953398 (PMC9379311; doi:10.3389/fpls.2022.953398)
Supplement: Supplementary file 2 [file Table_2.XLSX]

## Sheet: root
							Pro+Cr(Ⅵ)
	Component Name	Analyte Mass Range	Retention Time(min)	QC RSD	Fold change	p-value	1	2	3
0 mg L-1 Root	JA	209.1 / 59.1	7.57885	0.0416806	3.70765	1.25014e-07	9.30452	9.35173	9.82451
	OPDA	291.1 / 165.0	9.89122	0.0362027	1.18347	0.00583615	376.047	357.895	351.501
	JA-ILe	322.0 / 130.0	8.50175	0.0213502	1.06501	0.0570541	0.758854	0.744036	0.702492
2 mg L-1 Root	JA	209.1 / 59.1	7.57885	0.0416806	0.452808	3.20504e-05	4.64671	4.002	4.2476
	OPDA	291.1 / 165.0	9.89122	0.0362027	1.18347	0.00583615	446.439	425.993	412.152
	JA-ILe	322.0 / 130.0	8.50175	0.0213502	1.06501	0.0570541	0.785643	0.770724	0.792389
8 mg L-1 Root	JA	209.1 / 59.1	7.57885	0.0416806	0.377414	4.36593e-06	3.67011	3.50372	3.57522
	OPDA	291.1 / 165.0	9.89122	0.0362027	1.25862	0.00420005	482.409	434.67	449.083
	JA-ILe	322.0 / 130.0	8.50175	0.0213502	1.11971	0.00697051	0.830123	0.821066	0.818205
16 mg L-1 Root	JA	209.1 / 59.1	7.57885	0.0416806	0.295808	2.94477e-06	2.68805	2.89334	2.84344
	OPDA	291.1 / 165.0	9.89122	0.0362027	1.28181	0.00375744	490.503	462.796	438.036
	JA-ILe	322.0 / 130.0	8.50175	0.0213502	1.05427	0.117713	0.79271	0.777113	0.755239
							Cr(Ⅵ)
	Component Name	Analyte Mass Range	Retention Time(min)	QC RSD	Fold change	p-value	1	2	3
0 mg L-1 Root	JA	209.1 / 59.1	7.57885	0.0416806	0.823241	0.000743836	7.92718	7.83475	7.68461
	OPDA	291.1 / 165.0	9.89122	0.0362027	0.93301	0.0354824	333.045	338.008	341.675
	JA-ILe	322.0 / 130.0	8.50175	0.0213502	0.950502	0.104656	0.691185	0.699116	0.705918
2 mg L-1 Root	JA	209.1 / 59.1	7.57885	0.0416806	0.326619	7.39287e-06	3.10361	3.33154	2.8672
	OPDA	291.1 / 165.0	9.89122	0.0362027	0.761693	0.000396749	280.743	270.927	275.104
	JA-ILe	322.0 / 130.0	8.50175	0.0213502	0.976279	0.37128	0.719701	0.723349	0.71002
8 mg L-1 Root	JA	209.1 / 59.1	7.57885	0.0416806	0.289356	2.28821e-06	2.79542	2.71548	2.73018
	OPDA	291.1 / 165.0	9.89122	0.0362027	0.691414	0.000125218	246.865	250.029	253.597
	JA-ILe	322.0 / 130.0	8.50175	0.0213502	0.996536	0.889834	0.731012	0.739511	0.727221
16 mg L-1 Root	JA	209.1 / 59.1	7.57885	0.0416806	0.269437	3.63229e-06	2.51956	2.40746	2.74676
	OPDA	291.1 / 165.0	9.89122	0.0362027	0.563921	0.000144134	217.813	205.367	188.924
	JA-ILe	322.0 / 130.0	8.50175	0.0213502	0.989469	0.683494	0.720458	0.724201	0.737499

## Sheet: shoot
							Pro+Cr(Ⅵ)
	Component Name	Analyte Mass Range	Retention Time(min)	QC RSD	Fold change	p-value	1	2	3
0 mg L-1 Shoot	JA	209.1 / 59.1	7.57885	0.0416806	3.70765	1.25014e-07	10.7405	10.2735	10.5053
	OPDA	291.1 / 165.0	9.89122	0.0362027	1.18347	0.00583615	641.295	591.154	561.178
	JA-ILe	322.0 / 130.0	8.50175	0.0213502	1.06501	0.0570541	2.02999	1.90241	1.99945
2 mg L-1 Shoot	JA	209.1 / 59.1	7.57885	0.0416806	0.98893	0.753949	9.83967	10.9451	10.3857
	OPDA	291.1 / 165.0	9.89122	0.0362027	0.636328	0.000865611	367.361	389.707	384.267
	JA-ILe	322.0 / 130.0	8.50175	0.0213502	0.989923	0.790769	1.96271	1.85296	2.0564
8 mg L-1 Shoot	JA	209.1 / 59.1	7.57885	0.0416806	0.999068	0.973439	10.4929	10.0805	10.9166
	OPDA	291.1 / 165.0	9.89122	0.0362027	0.909627	0.125078	513.47	561.928	556.134
	JA-ILe	322.0 / 130.0	8.50175	0.0213502	1.01635	0.457369	2.02037	1.99327	2.01521
16 mg L-1 Shoot	JA	209.1 / 59.1	7.57885	0.0416806	1.81088	2.91587e-05	18.5297	18.7798	19.7684
	OPDA	291.1 / 165.0	9.89122	0.0362027	0.814268	0.0106722	474.888	500.958	484.647
	JA-ILe	322.0 / 130.0	8.50175	0.0213502	1.98842	0.000171191	4.10261	4.03582	3.65656
							Cr(Ⅵ)
	Component Name	Analyte Mass Range	Retention Time(min)	QC RSD	Fold change	p-value	1	2	3
0 mg L-1 Shoot	JA	209.1 / 59.1	7.57885	0.0416806	0.734438	0.00017886	7.39948	7.86841	7.88117
	OPDA	291.1 / 165.0	9.89122	0.0362027	0.460587	0.000166965	282.226	273.223	270.673
	JA-ILe	322.0 / 130.0	8.50175	0.0213502	0.548613	3.65439e-05	1.12259	1.04497	1.08674
2 mg L-1 Shoot	JA	209.1 / 59.1	7.57885	0.0416806	0.580023	2.09025e-05	5.85611	6.3258	6.10006
	OPDA	291.1 / 165.0	9.89122	0.0362027	0.651785	0.00093669	396.376	391.128	381.556
	JA-ILe	322.0 / 130.0	8.50175	0.0213502	0.562976	3.43706e-05	1.09721	1.09328	1.149
8 mg L-1 Shoot	JA	209.1 / 59.1	7.57885	0.0416806	0.721419	0.00022749	7.34417	7.95315	7.44137
	OPDA	291.1 / 165.0	9.89122	0.0362027	0.816055	0.0111517	502.567	475.73	485.401
	JA-ILe	322.0 / 130.0	8.50175	0.0213502	0.779948	0.000652012	1.58958	1.52169	1.51526
16 mg L-1 Shoot	JA	209.1 / 59.1	7.57885	0.0416806	0.657599	1.76333e-05	6.90229	7.0237	6.80116
	OPDA	291.1 / 165.0	9.89122	0.0362027	0.677198	0.00128601	415.083	398.078	401.48
	JA-ILe	322.0 / 130.0	8.50175	0.0213502	1.01407	0.51536	1.99603	2.01788	2.00137
