# Supplementary material for: Proline-mediated regulation on jasmonate signals repressed anthocyanin accumulation through the MYB-bHLH-WDR complex in rice under chromium exposure
Source: Front Plant Sci. 2022 Aug 2;13:953398. doi: 10.3389/fpls.2022.953398 (PMC9379311; doi:10.3389/fpls.2022.953398)
Supplement: Supplementary file 3 [file Table_3.XLS]

## Sheet: Cr treatments
Shoot	0-1	0-2	2-1	2-2	8-1	8-2	16-1	16-2			Root	0-1	0-2	2-1	2-2	8-1	8-2	16-1	16-2
GAPDH	19.8708	19.4051	19.3947	18.8823	18.4507	18.6158	18.7064	17.1046			GAPDH	24.5615	25.6398	24.7083	23.6254	22.6861	23.5561	22.1562	20.6945
	19.2958	18.9886	19.0262	19.1134	18.8695	18.2102	18.2933	16.7606				24.3587	24.9914	23.5963	22.5306	22.8989	21.9149	21.9829	20.3441
OsDAD1.2	31.8598	30.7568	30.8265	30.9353	29.8128	29.8171	30.4007	28.6819			OsDAD1.2	36.8458	36.9243	33.2557	32.1314	31.2918	33.0564	30.8805	29.4335
	31.3147	31.2321	30.2377	30.3516	30.5512	30.3286	30.8052	29.2943				37.1089	38.539	33.6842	33.2289	33.2997	30.8582	30.8849	29.4522
	11.989	11.3518	11.4318	12.0529	11.3622	11.2013	11.6942	11.5773				12.2844	11.2844	8.54741	8.50606	8.60569	9.50035	8.72439	8.73902
	12.564	12.2435	11.2115	11.2382	11.6817	12.1184	12.5119	12.5338				12.7502	13.5476	10.0879	10.6983	10.4008	8.94327	8.90203	9.10812
	12.4037	12.1163	11.3216	11.6456	11.522	11.6599	12.103	12.0555				12.5173	12.416	9.31767	9.6022	9.50324	9.22181	8.81321	8.92357
control	12.4037	12.1163	12.26	0.143744	-0.143744		0.905167	1.10477			control	12.5173	12.416	12.4666	0.0506365	-0.0506365		0.96551	1.03572
2 mg/L	11.3216	11.6456		-0.938356	-0.61442		1.91634	1.53094			2 mg/L	9.31767	9.6022		-3.14898	-2.86445		8.87029	7.28259
8 mg/L	11.522	11.6599		-0.738046	-0.600128		1.66792	1.51585			8 mg/L	9.50324	9.22181		-2.96341	-3.24483		7.79966	9.47965
16 mg/L	12.103	12.0555		-0.156961	-0.204461		1.11494	1.15226			16 mg/L	8.81321	8.92357		-3.65344	-3.54307		12.5833	11.6566
	0-1	0-2	2-1	2-2	8-1	8-2	16-1	16-2				0-1	0-2	2-1	2-2	8-1	8-2	16-1	16-2
GAPDH	19.3443	19.1968	18.9035	19.1478	18.616	18.3867	17.0432	18.3571			GAPDH	24.2133	24.9096	23.4134	24.2747	21.9181	23.2572	22.0515	21.8176
	18.7181	19.1031	18.9757	18.6256	18.0584	18.3149	18.303	17.0576				23.6636	24.6811	22.5756	23.1671	22.8426	21.5622	20.66	20.2733
OsLOX1.1	23.1553	23.5569	22.878	23.632	22.0403	22.5775	22.5098	23.0801			OsLOX1.1	25.274	26.0591	25.7699	26.6331	24.906	27.2563	30.0801	28.5436
	22.3149	22.0897	24.0216	23.1372	22.5688	22.1657	22.429	22.4172				25.3273	26.2376	23.89	24.9926	27.6612	25.4587	26.5187	26.5523
	3.81098	4.3601	3.97453	4.48418	3.42431	4.19079	5.4666	4.72303				1.06072	1.14952	2.35657	2.3584	2.98789	3.99911	8.0286	6.726
	3.59679	2.98661	5.0459	4.51158	4.51036	3.85081	4.12597	5.35953				1.66378	1.5565	1.31447	1.82557	4.81862	3.89655	5.85874	6.27898
	3.70388	3.67336	4.51022	4.49788	3.96734	4.0208	4.79629	5.04128				1.36225	1.35301	1.83552	2.09199	3.90326	3.94783	6.94367	6.50249
control	3.70388	3.67336	3.68862	0.015264	-0.015264		0.989476	1.01064			control	1.36225	1.35301	1.35763	0.00461833	-0.00461833		0.996804	1.00321
2 mg/L	4.51022	4.49788		0.821597	0.809261		0.565815	0.570674			2 mg/L	1.83552	2.09199		0.477894	0.734358		0.718025	0.601085
8 mg/L	3.96734	4.0208		0.278717	0.332178		0.824324	0.794337			8 mg/L	3.90326	3.94783		2.54563	2.5902		0.171273	0.166062
16 mg/L	4.79629	5.04128		1.10767	1.35266		0.464044	0.391568			16 mg/L	6.94367	6.50249		5.58604	5.14486		0.0208177	0.0282646
	0-1	0-2	2-1	2-2	8-1	8-2	16-1	16-2				0-1	0-2	2-1	2-2	8-1	8-2	16-1	16-2
GAPDH	19.1062	18.9955	19.1798	18.7259	18.2922	18.1312	18.4207	18.1849			GAPDH	24.3399	23.8138	24.0353	23.145	22.791	22.5054	20.7393	22.5366
	18.8774	18.668	18.6687	18.8152	18.5377	17.9645	16.7954	17.0365				25.1596	24.9321	23.8801	22.9369	23.47	22.2273	22.7777	20.535
OsLOX1.2	32.4633	31.3238	34.9903	30.2378	30.9974	30.6457	33.3894	32.9074			OsLOX1.2	38.1212	34.9435	36.1959	34.6541	35.3706	34.9694	34.131	34.4952
	32.4528	31.7432	29.4117	33.2148	31.7917	31.6996	30.634	31.2895				34.1004	36.1833	36.1935	36.1372	34.7005	34.7538	35.0338	34.1266
	13.3571	12.3282	15.8105	11.512	12.7052	12.5146	14.9687	14.7225				13.7813	11.1296	12.1607	11.5091	12.5796	12.464	13.3917	11.9586
	13.5754	13.0752	10.743	14.3996	13.254	13.7352	13.8386	14.253				8.9408	11.2512	12.3134	13.2004	11.2304	12.5265	12.2562	13.5915
	13.3253	13.2161	13.2768	12.9558	12.9796	13.1249	14.4037	14.4878				11.361	11.1904	12.237	12.3547	11.905	12.4952	12.8239	12.7751
control	13.3253	13.2161	13.2707	0.0545873	-0.0545873		0.96287	1.03856			control	11.361	11.1904	11.2757	0.0853224	-0.0853224		0.942574	1.06092
2 mg/L	13.2768	12.9558		0.0060549	-0.314937		0.995812	1.24396			2 mg/L	12.237	12.3547		0.961315	1.07902		0.513589	0.473351
8 mg/L	12.9796	13.1249		-0.291104	-0.145852		1.22358	1.10638			8 mg/L	11.905	12.4952		0.629307	1.21953		0.646487	0.429423
16 mg/L	14.4037	14.4878		1.13294	1.21705		0.455985	0.430161			16 mg/L	12.8239	12.7751		1.54821	1.49935		0.341935	0.353713
	0-1	0-2	2-1	2-2	8-1	8-2	16-1	16-2				0-1	0-2	2-1	2-2	8-1	8-2	16-1	16-2
GAPDH	19.1062	18.9955	19.1798	18.7259	18.5377	18.2922	18.4207	18.1849			GAPDH	24.9096	24.2133	23.1671	24.2747	21.9181	23.2572	22.0515	21.8176
	18.8774	18.668	18.8152	18.6687	18.1312	17.9645	16.7954	17.0365				23.6636	24.6811	23.4134	22.5756	22.8426	21.5622	20.66	20.2733
OsAOS1	29.7191	28.6771	28.6788	28.5168	28.1473	27.6123	28.7889	28.9352			OsAOS1	31.6844	33.4694	29.4662	31.2508	30.2623	30.3616	31.2409	31.1776
	29.9551	29.6756	29.317	28.1802	28.2394	29.3247	28.8787	29.0719				33.3547	32.1813	31.3555	29.6877	30.7095	30.1349	29.7366	29.2701
																			29.7366
	10.6129	9.68159	9.49904	9.79089	9.60957	9.32008	10.3682	10.7503				6.77481	9.25611	6.29917	6.97614	8.34414	7.10439	9.18941	9.35999
	11.0778	11.0076	10.5018	9.5115	10.1082	11.3602	12.0833	12.0355				9.69113	7.50026	7.9421	7.11217	7.86689	8.57272	9.07658	8.99676
	10.8454	10.3446	10.0004	9.65119	9.8589	10.3402	11.2257	11.3929				8.23297	8.37819	7.12064	7.04415	8.10552	7.83856	9.133	9.17837
control	10.8454	10.3446	10.595	0.250388	-0.250388		0.84067	1.18953			control	8.23297	8.37819	8.30558	-0.0726099	0.0726099		1.05162	0.950916
2 mg/L	10.0004	9.65119		-0.594534	-0.943772		1.50999	1.92355			2 mg/L	7.12064	7.04415		-1.18494	-1.26142		2.27354	2.39732
8 mg/L	9.8589	10.3402		-0.736066	-0.254801		1.66563	1.19317			8 mg/L	8.10552	7.83856		-0.200061	-0.46702		1.14875	1.38225
16 mg/L	11.2257	11.3929		0.630781	0.797912		0.645827	0.575181			16 mg/L	9.133	9.17837		0.82742	0.872797		0.563536	0.546087
	0-1	0-2	2-1	2-2	8-1	8-2	16-1	16-2				0-1	0-2	2-1	2-2	8-1	8-2	16-1	16-2
GAPDH	18.9955	19.1062	18.7259	19.1798	18.2922	18.5377	18.4207	18.1849			GAPDH	24.2133	23.6636	24.2747	23.1671	23.2572	21.9181	22.0515	20.66
	18.8774	18.668	18.8152	18.6687	18.1312	17.9645	16.7954	17.0365				24.9096	24.6811	23.4134	22.5756	22.8426	21.5622	21.8176	20.2733
OsAOS2	28.7276	30.958	27.5913	28.9431	26.7856	26.6383	26.7781	26.7821			OsAOS2	37.1217	37.0279	34.2191	32.2817	32.3493	30.6495	30.6189	29.0571
	32.1776	29.3379	28.5872	27.9978	26.9673	27.577	26.9667	26.5955				37.1434	36.6549	34.3555	33.9398	32.3435	31.7115	31.1233	29.1943
	9.73206	11.8518	8.86545	9.76336	8.4934	8.10055	8.3574	8.59724				12.9084	13.3643	9.94439	9.11462	9.09208	8.73141	8.56741	8.39711
	13.3003	10.67	9.77203	9.32909	8.83616	9.61253	10.1713	9.55902				12.2339	11.9739	10.9421	11.3642	9.50092	10.1493	9.30564	8.92104
	11.5162	11.2609	9.31874	9.54622	8.66478	8.85654	9.26434	9.07813				12.5712	12.6691	10.4432	10.2394	9.2965	9.44036	8.93653	8.65908
control	11.5162	11.2609	11.3885	0.12765	-0.12765		0.915321	1.09251			control	12.5712	12.6691	12.6201	-0.0489722	0.0489722		1.03453	0.966625
2 mg/L	9.31874	9.54622		-2.06977	-1.84229		4.19821	3.58579			2 mg/L	10.4432	10.2394		-2.17689	-2.38073		4.52177	5.20799
8 mg/L	8.66478	8.85654		-2.72373	-2.53197		6.60579	5.78362			8 mg/L	9.2965	9.44036		-3.32362	-3.17976		10.0118	9.06158
16 mg/L	9.26434	9.07813		-2.12417	-2.31038		4.35953	4.96014			16 mg/L	8.93653	8.65908		-3.6836	-3.96105		12.8491	15.5738
	0-1	0-2	2-1	2-2	8-1	8-2	16-1	16-2				0-1	0-2	2-1	2-2	8-1	8-2	16-1	16-2
GAPDH	19.8708	19.4051	19.3947	19.0262	18.8695	18.4507	18.7064	17.1046			GAPDH	25.6398	24.5615	23.6254	24.7083	23.5561	22.6861	22.1562	20.6945
	19.2958	18.9886	18.8823	19.1134	18.6158	18.2102	18.2933	16.7606				24.3587	24.9914	23.5963	22.5306	22.8989	21.9149	21.9829	20.3441
OsAOS3	35.1846	34.8366	34.9388	34.0707	33.6636	33.953	34.7516	32.9083			OsAOS3	32.174	32.6806	31.3818	31.4378	31.0753	30.4638	31.1535	29.5355
	33.9481	33.6982	34.4423	34.1891	33.965	32.6241	34.9116	33.7155				32.6373	32.085	31.6909	31.5545	25.3705	29.2285	31.0511	29.122
	15.3139	15.4315	15.5441	15.0445	14.7941	15.5023	16.0452	15.8037				6.5342	8.11908	7.75642	6.72957	7.51923	7.7777	8.99739	8.84105
	14.6523	14.7096	15.5599	15.0758	15.3493	14.414	16.6182	16.955				8.27863	7.0936	8.0946	9.02391	8.17638	7.3136	9.06816	8.77788
	14.9831	15.0706	15.552	15.0601	15.0717	14.9581	16.3317	16.3793				7.40641	7.60634	7.92551	7.87674	7.84781	7.54565	9.03278	8.80946
control	14.9831	15.0706	15.0268	-0.043746	0.043746		1.03079	0.970133			control	7.40641	7.60634	7.50638	-0.0999622	0.0999622		1.07175	0.933057
2 mg/L	15.552	15.0601		0.525181	0.0332947		0.694872	0.977186			2 mg/L	7.92551	7.87674		0.419137	0.370364		0.747872	0.773587
8 mg/L	15.0717	14.9581		0.0448503	-0.0686817		0.96939	1.04876			8 mg/L	7.84781	7.54565		0.341431	0.039278		0.789258	0.973142
16 mg/L	16.3317	16.3793		1.3049	1.35252		0.404748	0.391607			16 mg/L	9.03278	8.80946		1.5264	1.30309		0.347142	0.405258
	0-1	0-2	2-1	2-2	8-1	8-2	16-1	16-2				0-1	0-2	2-1	2-2	8-1	8-2	16-1	16-2
GAPDH	19.3443	19.1968	19.1478	18.9757	18.616	18.3867	18.3571	18.303			GAPDH	24.3399	23.8138	23.145	24.0353	22.5054	22.791	20.7393	22.5366
	18.7181	19.1031	18.9757	18.6256	18.0584	18.3149	17.0432	17.0576				25.1596	24.9321	23.8801	22.9369	23.47	22.2273	22.7777	20.535
OsAOS4	32.7953	33.3106	32.9162	33.3048	32.6152	33.396	32.9823	32.4105			OsAOS4	31.2138	31.825	32.1184	33.6571	33.1229	33.9242	30.9273	30.7258
	32.4111	32.0851	32.6073	32.1357	31.9442	31.8517	31.8305	32.6314				32.2957	31.7517	33.8732	32.1827	34.0558	32.8802	32.0735	32.8713
	13.451	14.1138	13.7684	14.3292	13.9992	15.0093	14.6253	14.1075				6.87391	8.01121	8.97341	9.62186	10.6174	11.1332	10.188	8.18918
	13.693	12.9819	13.6317	13.5101	13.8858	13.5368	14.7872	15.5738				7.1361	6.81963	9.99311	9.24582	10.5858	10.6529	9.29587	12.3363
	13.572	13.5479	13.7	13.9196	13.9425	14.273	14.7062	14.8407				7.00501	7.41542	9.48326	9.43384	10.6016	10.893	9.74195	10.2627
control	13.572	13.5479	13.5599	0.0120468	-0.0120468		0.991685	1.00839			control	7.00501	7.41542	7.21021	-0.205206	0.205206		1.15285	0.867415
2 mg/L	13.7361	13.9196		0.17618	0.359698		0.885043	0.779328			2 mg/L	9.48326	9.43384		2.27305	2.22363		0.206892	0.214102
8 mg/L	13.9425	14.273		0.382574	0.713084		0.767068	0.610015			8 mg/L	10.6016	10.893		3.39139	3.68281		0.0952997	0.077869
16 mg/L	14.7062	14.8407		1.14631	1.28074		0.45178	0.411585			16 mg/L	9.74195	10.2627		2.53173	3.05252		0.172931	0.120531
	0-1	0-2	2-1	2-2	8-1	8-2	16-1	16-2				0-1	0-2	2-1	2-2	8-1	8-2	16-1	16-2
GAPDH	18.7181	19.3443	19.1478	18.9035	18.3867	18.616	18.3571	18.303			GAPDH	25.1596	24.3399	23.145	24.0353	22.791	23.47	22.5366	22.7777
	19.1968	19.1031	18.9757	18.6256	18.0584	18.3149	17.0432	17.0576				23.8138	24.9321	23.8801	22.9369	22.5054	22.2273	20.7393	20.535
OsAOC	20.6924	21.8338	20.7684	20.1786	19.4204	19.66	19.933	19.9282			OsAOC	26.5725	26.5829	24.8093	26.6954	25.4004	26.0621	25.4556	25.0835
	20.9639	20.6077	20.5396	20.0613	20.1546	19.6758	19.6134	19.4478				26.062	26.386	26.8906	24.7993	24.5714	24.7023	23.677	23.8529
																			23.677
	1.97429	2.48948	1.62057	1.27511	1.03369	1.044	1.57597	1.62521				1.41288	2.24296	1.66432	2.66017	2.60936	2.59208	2.91901	2.30587
	1.76712	1.50454	1.56395	1.4357	2.09615	1.36093	2.57013	2.39015				2.24814	1.45392	3.01049	1.86244	2.06597	2.47496	2.93772	3.31787
	1.8707	1.99701	1.59226	1.35541	1.56492	1.20246	2.07305	2.00768				1.83051	1.84844	2.3374	2.26131	2.33767	2.53352	2.92836	2.81187
control	1.8707	1.99701	1.93386	-0.0631533	0.0631533		1.04475	0.95717			control	1.83051	1.84844	1.83948	-0.00896692	0.00896692		1.00623	0.993804
2 mg/L	1.59226	1.35541		-0.341599	-0.578451		1.26716	1.49325			2 mg/L	2.3374	2.26131		0.497927	0.421832		0.708123	0.746476
8 mg/L	1.56492	1.20246		-0.368938	-0.731396		1.2914	1.66024			8 mg/L	2.33767	2.53352		0.498192	0.694044		0.707993	0.618119
16 mg/L	2.07305	2.00768		0.139188	0.0738211		0.90803	0.950118			16 mg/L	2.92836	2.81187		1.08889	0.972394		0.470123	0.50966
	0-1	0-2	2-1	2-2	8-1	8-2	16-1	16-2				0-1	0-2	2-1	2-2	8-1	8-2	16-1	16-2
GAPDH	19.3443	18.7181	19.1478	18.9035	18.616	18.3867	18.3571	17.0432			GAPDH	24.3399	25.1596	24.0353	23.145	22.791	23.47	22.5366	20.7393
	19.1968	19.1031	18.9757	18.6256	18.0584	18.3149	18.303	17.0576				23.8138	24.9321	23.8801	22.9369	22.5054	22.2273	22.7777	20.535
OsOPR7	22.9485	22.982	22.8678	21.9666	21.3577	21.6762	21.429	19.7077			OsOPR7	22.2554	28.7306	27.8896	26.1869	27.9433	27.98	26.0073	23.7428
	22.9925	23.1112	23.2451	22.8978	22.0477	21.5201	21.4905	20.5879				28.323	28.9261	27.8674	26.8125	25.4084	25.7614	26.1502	23.8854
	3.60419	4.26393	3.71995	3.06304	2.74172	3.28946	3.07192	2.66447				-2.08448	3.57098	3.85428	3.04192	5.15226	4.50998	3.47075	3.00352
	3.75174	4.00808	4.26941	4.27222	3.98933	3.2052	3.18748	3.53028				-1.5584	3.99405	3.98728	3.87567	2.903	3.5341	3.37255	3.35033
	3.87991	3.80614	3.99468	3.66763	3.36553	3.24733	3.1297	3.09737				1.21782	0.954781	3.92078	3.45879	4.02763	4.02204	3.42165	3.17692
control	3.87991	3.80614	3.84302	0.0368867	-0.0368867		0.974756	1.0259			control	1.21782	0.954781	1.0863	0.13152	-0.13152		0.912869	1.09545
2 mg/L	3.99468	3.66763		0.151659	-0.175393		0.900214	1.12927			2 mg/L	3.92078	3.45879		2.83448	2.37249		0.140196	0.193112
8 mg/L	3.36553	3.24733		-0.477497	-0.59569		1.39233	1.5112			8 mg/L	4.02763	4.02204		2.94133	2.93574		0.130188	0.130694
16 mg/L	3.1297	3.09737		-0.713323	-0.745648		1.63958	1.67673			16 mg/L	3.42165	3.17692		2.33535	2.09062		0.198147	0.23478
	0-1	0-2	2-1	2-2	8-1	8-2	16-1	16-2				0-1	0-2	2-1	2-2	8-1	8-2	16-1	16-2
GAPDH	19.3443	18.7181	19.1478	18.9035	18.616	18.3867	17.0432	18.3571			GAPDH	24.3399	25.1596	24.0353	23.145	22.5054	22.791	20.7393	22.5366
	19.1968	19.1031	18.9757	18.6256	18.0584	18.3149	18.303	17.0576				23.8138	24.9321	23.8801	22.9369	23.47	22.2273	22.7777	20.535
OsOPR8	23.8502	23.3906	23.574	23.2555	22.5236	23.1159	22.3161	22.787			OsOPR8	28.7734	28.7948	28.9217	27.3318	26.8486	28.3619	25.8629	27.207
	24.3585	23.958	24.5097	24.031	23.5855	22.9374	23.2209	22.5487				28.5694	28.7369	28.6628	27.8527	28.197	26.6174	27.5198	25.689
					22.5236
	4.50587	4.67255	4.42614	4.35195	3.90761	4.72916	5.27284	4.42992				4.43346	3.63522	4.88644	4.18682	4.3432	5.57087	5.12362	4.67043
	5.16169	4.85484	5.53404	5.40545	5.52713	4.62255	4.9179	5.49103				4.75559	3.80485	4.78276	4.91584	4.727	4.39014	4.74216	5.15399
	4.83378	4.76369	4.98009	4.8787	4.71737	4.67586	5.09537	4.96048				4.59452	3.72003	4.8346	4.55133	4.5351	4.98051	4.93289	4.91221
control	4.83378	4.76369	4.79873	0.0350423	-0.0350423		0.976003	1.02459			control	4.59452	3.72003	4.15728	0.437246	-0.437246		0.738543	1.35402
2 mg/L	4.98009	4.8787		0.181356	0.0799689		0.881874	0.946078			2 mg/L	4.8346	4.55133		0.677325	0.394053		0.625324	0.760989
8 mg/L	4.71737	4.67586		-0.081367	-0.122876		1.05802	1.0889			8 mg/L	4.5351	4.98051		0.377824	0.82323		0.769597	0.565175
16 mg/L	5.09537	4.96048		0.296639	0.161742		0.814147	0.893945			16 mg/L	4.93289	4.91221		0.775614	0.754934		0.58414	0.592574
	0-1	0-2	2-1	2-2	8-1	8-2	16-1	16-2				0-1	0-2	2-1	2-2	8-1	8-2	16-1	16-2
GAPDH	19.4051	19.8708	19.3947	18.8823	18.4507	18.6158	18.7064	18.2933			GAPDH	24.5615	25.6398	24.7083	23.6254	22.6861	23.5561	20.6945	22.1562
	19.2958	18.9886	19.0262	19.1134	18.8695	18.2102	17.1046	16.7606				24.3587	24.9914	23.5963	22.5306	22.8989	21.9149	21.9829	20.3441
OsJAR1	22.0139	22.6165	21.7563	21.9187	21.0725	20.9008	20.6605	20.6954			OsJAR1	28.9355	29.9645	28.4357	27.8531	26.4039	27.827	23.9748	26.4083
	23.1952	22.3936	21.4352	21.297	20.3005	20.6207	20.3955	20.0316				30.1178	30.5196	29.0613	27.4951	28.3554	26.3387	26.7229	24.0908
					20.3005
	2.6088	2.74577	2.36159	3.03631	2.62185	2.28505	1.95406	2.40203				4.37403	4.32472	3.72739	4.22772	3.71785	4.27091	3.28031	4.25213
	3.89941	3.40496	2.40896	2.18363	1.43097	2.4105	3.29098	3.27101				5.75917	5.52816	5.46499	4.96455	5.45645	4.42377	4.73997	3.74673
	3.2541	3.07536	2.38527	2.60997	2.02641	2.34778	2.62252	2.83652				5.0666	4.92644	4.59619	4.59614	4.58715	4.34734	4.01014	3.99943
control	3.2541	3.07536	3.16473	0.0893707	-0.0893707		0.939933	1.06391			control	5.0666	4.92644	4.99652	0.0700798	-0.0700798		0.952585	1.04977
2 mg/L	2.38527	2.60997		-0.77946	-0.554759		1.71649	1.46892			2 mg/L	4.59619	4.59614		-0.400328	-0.400385		1.31981	1.31986
8 mg/L	2.02641	2.34778		-1.13832	-0.816954		2.20124	1.76168			8 mg/L	4.58715	4.34734		-0.409369	-0.649177		1.3281	1.56827
16 mg/L	2.62252	2.83652		-0.542213	-0.328211		1.4562	1.25546			16 mg/L	4.01014	3.99943		-0.986382	-0.997089		1.98121	1.99597
	0-1	0-2	2-1	2-2	8-1	8-2	16-1	16-2				0-1	0-2	2-1	2-2	8-1	8-2	16-1	16-2
GAPDH	21.6813	20.609	21.2081	21.1434	21.3465	21.5645	21.3436	21.0618			GAPDH	24.5845	24.408	24.2236	24.4338	23.7724	22.6024	23.4978	23.4304
	21.2547	20.2877	20.7965	20.5854	21.5243	21.0953	19.597	19.5589				24.6129	24.8225	24.2486	24.275	23.5023	22.5721	21.1322	21.8546
OsJAR2	25.8525	24.8136	25.0313	25.1686	26.0444	25.9966	25.4872	25.7786			OsJAR2	31.8062	32.3225	32.8795	32.2589	30.4515	29.6444	30.247	30.2464
	26.2554	24.956	25.2614	24.9581	25.3295	25.6016	25.2703	25.2412				32.2412	33.0606	33.4137	33.5746	30.7307	29.6225	27.7417	27.7308
	4.17118	4.20462	3.82328	4.02517	4.69787	4.43213	4.14362	4.71681				7.22177	7.91457	8.65587	7.82513	6.67911	7.04199	6.74914	6.81599
	5.00071	4.66829	4.46498	4.37262	3.80517	4.50629	5.67331	5.68234				7.19337	8.23809	9.16509	9.2996	7.22843	7.05041	6.60948	5.87618
	4.58595	4.43646	4.14413	4.19889	4.25152	4.46921	4.90847	5.19958				7.71573	7.72993	8.91048	8.56237	6.95377	7.0462	6.67931	6.34608
control	4.58595	4.43646	4.5112	0.0747466	-0.0747466		0.949509	1.05318			control	7.71573	7.72993	7.72283	-0.00710011	0.00710011		1.00493	0.995091
2 mg/L	4.14413	4.19889		-0.367071	-0.312311		1.28973	1.24169			2 mg/L	8.91048	8.56237		1.18765	0.839536		0.439017	0.558823
8 mg/L	4.25152	4.46921		-0.259682	-0.0419879		1.19721	1.02953			8 mg/L	6.95377	7.0462		-0.76906	-0.676629		1.70416	1.5984
16 mg/L	4.90847	5.19958		0.397263	0.688374		0.759297	0.620553			16 mg/L	6.67931	6.34608		-1.04352	-1.37675		2.06125	2.59682
	0-1	0-2	2-1	2-2	8-1	8-2	16-1	16-2				0-1	0-2	2-1	2-2	8-1	8-2	16-1	16-2
GAPDH	20.908	20.2569	20.6964	20.3612	20.9076	21.2704	20.9928	19.293			GAPDH	24.9192	24.5093	24.6042	24.4478	23.0943	23.7799	23.6763	23.0243
	20.9095	19.7044	20.6564	20.2757	20.8808	20.2973	20.3508	18.9961				23.7524	23.7354	23.8156	23.7678	23.3048	22.505	21.7073	21.7246
OsJAR3	33.7375	32.6752	32.5898	32.3101	33.2243	32.9866	34.5298	32.7543			OsJAR3	32.86	32.4705	31.2311	32.0617	30.6783	31.4672	30.234	30.7945
	34.1483	33.4048	32.6674	32.694	33.1591	32.9501	33.8851	32.7539				33.8443	33.9635	32.2432	31.822	32.4826	31.1446	30.0185	29.9914
	12.8295	12.4183	11.8933	11.9489	12.3167	11.7162	13.5371	13.4613				7.94087	7.96121	6.62687	7.61388	7.58397	7.68732	6.55764	7.77023
	13.2388	13.7003	12.011	12.4183	12.2784	12.6528	13.5342	13.7577				10.0919	10.2281	8.42756	8.05425	9.17777	8.6396	8.3112	8.26682
	13.0342	13.0593	11.9522	12.1836	12.2975	12.1845	13.5357	13.6095				9.01638	9.09463	7.52721	7.83406	8.38087	8.16346	7.43442	8.01852
control	13.0342	13.0593	13.0467	-0.0125713	0.0125713		1.00875	0.991324			control	9.01638	9.09463	9.05551	-0.0391264	0.0391264		1.02749	0.973244
2 mg/L	11.9522	12.1836		-1.09458	-0.863124		2.13551	1.81897			2 mg/L	7.52721	7.83406		-1.52829	-1.22144		2.88445	2.3318
8 mg/L	12.2975	12.1845		-0.749215	-0.862219		1.68088	1.81783			8 mg/L	8.38087	8.16346		-0.674638	-0.892049		1.5962	1.85581
16 mg/L	13.5357	13.6095		0.488917	0.562791		0.71256	0.676991			16 mg/L	7.43442	8.01852		-1.62109	-1.03698		3.07607	2.05193
	0-1	0-2	2-1	2-2	8-1	8-2	16-1	16-2				0-1	0-2	2-1	2-2	8-1	8-2	16-1	16-2
GAPDH	20.908	20.2569	20.6964	20.6564	20.9076	21.2704	20.9928	19.293			GAPDH	24.9192	24.5093	24.6042	24.4478	23.7799	23.0943	23.6763	21.7073
	20.9095	19.7044	20.3612	20.2757	20.8808	20.2973	20.3508	18.9961				23.7524	23.7354	23.8156	23.7678	23.3048	22.505	23.0243	21.7246
OsJMT1	26.6336	25.9054	26.8832	25.8872	23.9122	23.8326	23.9086	22.813			OsJMT1	33.3566	33.6989	30.8929	30.7954	29.801	28.4486	31.2581	28.8923
	26.5309	26.2487	26.2549	26.6864	23.5896	23.6699	24.4768	22.1881				33.897	33.236	30.1899	30.6236	29.0929	29.2176	30.4544	28.9546
	5.72555	5.64854	6.18673	5.23087	3.00456	2.56215	2.91586	3.51999				8.43741	9.1896	6.28867	6.3476	6.02104	5.3543	7.58181	7.18504
	5.72406	6.54426	5.89365	6.41064	2.70889	3.37262	4.12596	3.19199				9.60421	9.50056	6.37425	6.85581	5.78815	6.71264	7.43015	7.23
	5.72481	6.0964	6.04019	5.82076	2.85672	2.96738	3.52091	3.35599				9.02081	9.34508	6.33146	6.6017	5.90459	6.03347	7.50598	7.20752
control	5.72481	6.0964	5.9106	-0.185796	0.185796		1.13744	0.879164			control	9.02081	9.34508	9.18294	-0.162136	0.162136		1.11894	0.893701
2 mg/L	6.04019	5.82076		0.129589	-0.0898465		0.914092	1.06426			2 mg/L	6.33146	6.6017		-2.85148	-2.58124		7.21741	5.98454
8 mg/L	2.85672	2.96738		-3.05388	-2.94322		8.30442	7.69126			8 mg/L	5.90459	6.03347		-3.27835	-3.14947		9.70248	8.87331
16 mg/L	3.52091	3.35599		-2.3897	-2.55461		5.24047	5.8751			16 mg/L	7.50598	7.20752		-1.67697	-1.97542		3.19755	3.93244
	0-1	0-2	2-1	2-2	8-1	8-2	16-1	16-2				0-1	0-2	2-1	2-2	8-1	8-2	16-1	16-2
GAPDH	21.1819	19.9482	20.5758	20.4741	20.8704	20.9884	21.1606	18.773			GAPDH	24.5974	24.6837	24.6413	23.4881	22.9005	22.841	22.924	20.6928
	20.7313	19.5956	19.7168	20.1102	20.7439	20.4762	20.1061	18.9119				24.5172	24.7463	24.6254	23.6609	23.2137	22.2888	22.3484	20.8334
OsJMT2	30.1937	28.7686	30.0124	30.2464	28.8988	28.6963	29.993	27.9183			OsJMT2	32.4437	33.2002	32.6707	32.0814	30.1002	30.1589	30.3773	29.2384
	30.1618	29.6306	30.1689	30.3375	28.9642	29.5753	29.1633	26.9921				33.932	32.7639	33.9177	32.8144	31.3714	29.9409	32.4306	30.258
	9.01186	8.8204	9.43667	9.77237	8.02842	7.70783	8.83237	9.1453				7.84634	8.5165	8.0294	8.5933	7.19964	7.31786	7.45322	8.54556
	9.46243	10.0349	10.4521	10.2273	8.22027	9.09911	9.0572	8.08026				7.92658	8.01758	9.29235	9.15355	8.15772	7.65213	10.0823	9.42455
	9.23714	9.42765	9.94438	9.99982	8.12434	8.40347	8.94478	8.61278				7.88646	8.26704	8.66088	8.87342	7.67868	7.485	8.76775	8.98505
control	9.23714	9.42765	9.3324	-0.0952549	0.0952549		1.06825	0.936107			control	7.88646	8.26704	8.07675	-0.19029	0.19029		1.14099	0.87643
2 mg/L	9.94438	9.99982		0.611981	0.667423		0.654297	0.62963			2 mg/L	8.66088	8.87342		0.584125	0.796673		0.667054	0.575675
8 mg/L	8.12434	8.40347		-1.20806	-0.928929		2.31026	1.90386			8 mg/L	7.67868	7.485		-0.398071	-0.591754		1.31774	1.50708
16 mg/L	8.94478	8.61278		-0.387616	-0.719622		1.30823	1.64675			16 mg/L	8.76775	8.98505		0.691001	0.908303		0.619424	0.532812
	0-1	0-2	2-1	2-2	8-1	8-2	16-1	16-2				0-1	0-2	2-1	2-2	8-1	8-2	16-1	16-2
GAPDH	19.9853	19.3276	19.4361	20.1278	20.4589	20.8096	19.6261	17.8138			GAPDH	24.1614	24.5664	24.2728	23.2881	22.5935	22.4404	22.3781	20.9076
	20.0069	18.9651	18.9819	19.3358	19.6554	19.7284	19.582	17.5936				24.0958	24.3668	24.2014	23.5316	23.4562	22.351	22.038	20.4378
OsJMT3	30.4885	30.0949	29.7486	29.7809	30.3754	29.8928	30.168	29.1179			OsJMT3	33.9825	33.9123	35.9418	34.0579	32.5499	32.5949	32.7741	31.7134
	31.3163	30.3577	29.7663	30.4395	30.6557	31.0884	30.7373	27.9013				33.2402	34.0944	34.012	33.8517	32.6045	31.5222	34.135	31.4814
	10.5032	10.7673	10.3125	9.65306	9.91654	9.08316	10.5419	11.3041				9.82106	9.34584	11.669	10.7698	9.95635	10.1546	10.396	10.8058
	10.4816	11.3926	10.7845	11.1037	11.0003	11.36	11.1553	10.3077				9.88674	9.72757	9.81058	10.3201	9.14828	9.17124	12.097	11.0437
	10.4924	11.0799	10.5485	10.3784	10.4584	10.2216	10.8486	10.8059				9.8539	9.53671	10.7398	10.545	9.55232	9.66291	11.2465	10.9248
control	10.4924	11.0799	10.7862	-0.293766	0.293766		1.22584	0.81577			control	9.8539	9.53671	9.6953	0.158598	-0.158598		0.895895	1.1162
2 mg/L	10.5485	10.3784		-0.237695	-0.407769		1.17911	1.32663			2 mg/L	10.7398	10.545		1.04447	0.849657		0.484823	0.554917
8 mg/L	10.4584	10.2216		-0.327734	-0.564576		1.25504	1.47895			8 mg/L	9.55232	9.66291		-0.142986	-0.0323925		1.10419	1.02271
16 mg/L	10.8486	10.8059		0.0624146	0.0197103		0.95766	0.986431			16 mg/L	11.2465	10.9248		1.5512	1.22945		0.341227	0.426479
	0-1	0-2	2-1	2-2	8-1	8-2	16-1	16-2				0-1	0-2	2-1	2-2	8-1	8-2	16-1	16-2
GAPDH	21.0474	20.4813	20.9492	20.2589	20.2124	20.3075	20.1328	19.5815			GAPDH	24.3426	24.0701	24.1468	24.3792	22.7593	21.6389	21.4367	20.2928
	20.7433	20.2622	20.2503	18.8377	20.4998	19.6222	19.8062	19.357				24.6634	23.4273	23.2922	23.1451	22.7563	21.7779	20.224	21.8382
OsCOI1	22.7306	22.3834	22.1354	21.9616	21.6531	21.3896	21.24	20.9144			OsCOI1	27.729	26.6288	25.8929	26.1344	25.2777	24.2552	23.6618	22.9674
	23.7568	22.7221	22.532	21.9426	21.8724	21.1613	21.2926	20.7149				27.4746	26.641	25.5758	25.8493	25.4427	23.8901	23.0557	23.8663
	1.68315	1.90207	1.18625	1.70276	1.44074	1.0821	1.10725	1.33293				3.38645	2.55875	1.7461	1.75516	2.5184	2.61629	2.22513	2.67462
	3.01355	2.45993	2.28173	3.10492	1.37258	1.53911	1.48636	1.3579				2.81126	3.21367	2.28362	2.70427	2.68644	2.11218	2.8317	2.02804
	2.34835	2.181	1.73399	2.40384	1.40666	1.31061	1.29681	1.34542				3.09886	2.88621	2.01486	2.22972	2.60242	2.36424	2.52841	2.35133
			1.99224	2.14558
control	2.34835	2.181	2.26468	0.083672	-0.083672		0.943653	1.05971			control	3.09886	2.88621	2.99253	0.106323	-0.106323		0.928953	1.07648
2 mg/L	1.99224	2.14558		-0.272432	-0.119092		1.20784	1.08605			2 mg/L	2.01486	2.22972		-0.977672	-0.762817		1.96929	1.6968
8 mg/L	1.40666	1.31061		-0.858018	-0.954072		1.81255	1.93733			8 mg/L	2.60242	2.36424		-0.390115	-0.628295		1.3105	1.54574
16 mg/L	1.29681	1.34542		-0.967868	-0.91926		1.95595	1.89114			16 mg/L	2.52841	2.35133		-0.464119	-0.641204		1.37948	1.55963
	0-1	0-2	2-1	2-2	8-1	8-2	16-1	16-2				0-1	0-2	2-1	2-2	8-1	8-2	16-1	16-2
GAPDH	21.624	20.9047	21.0208	20.5696	21.0366	20.6334	20.5053	20.1323			GAPDH	24.3881	23.8357	23.6772	22.9111	22.4616	22.8343	20.7652	20.2792
	20.8765	21.0316	20.8798	20.3843	20.6016	20.0563	20.3379	20.005				23.6809	23.2456	23.1346	22.1369	22.2804	21.3834	21.051	21.5065
OsCOI2	23.8552	23.7077	23.7218	23.5026	23.1399	22.6003	22.6286	21.7415			OsCOI2	28.3685	27.678	28.2935	27.5626	25.6433	27.3285	24.7217	24.5624
	24.4658	23.986	23.9606	23.4769	23.3796	22.7516	22.5408	21.5416				28.6056	28.3287	27.2669	27.3543	27.1259	25.6308	26.3541	25.6633
	2.23118	2.80293	2.70097	2.93305	2.10331	1.96698	2.12331	1.60918				3.98046	3.84225	4.61637	4.65142	3.18169	4.49425	3.95657	4.28317
	3.58926	2.95432	3.08084	3.09258	2.77798	2.69533	2.20285	1.53655				4.92471	5.08302	4.13228	5.21737	4.84559	4.24741	5.30311	4.15683
	2.91022	2.87863	2.89091	3.01281	2.44065	2.33115	2.16308	1.57286				4.45258	4.46264	4.37432	4.93439	4.01364	4.37083	4.62984	4.22
			3.00695	2.89677			1.82993	1.90601
control	2.91022	2.87863	2.89442	0.0157938	-0.0157938		0.989112	1.01101			control	4.45258	4.46264	4.45761	-0.00502634	0.00502634		1.00349	0.996522
2 mg/L	3.00695	2.89677		0.112525	0.00235081		0.924968	0.998372			2 mg/L	4.37432	4.93439		-0.0832839	0.476786		1.05943	0.718577
8 mg/L	2.44065	2.33115		-0.453777	-0.563268		1.36962	1.47761			8 mg/L	4.01364	4.37083		-0.443966	-0.0867772		1.36034	1.062
16 mg/L	1.82993	1.90601		-1.0645	-0.988408		2.09144	1.98399			16 mg/L	4.62984	4.22		0.172228	-0.237607		0.887471	1.17904
	0-1	0-2	2-1	2-2	8-1	8-2	16-1	16-2				0-1	0-2	2-1	2-2	8-1	8-2	16-1	16-2
GAPDH	21.0474	20.7433	20.9492	20.2589	20.2124	20.3075	20.1328	19.5815			GAPDH	24.3426	24.0701	23.2922	24.1468	22.7593	21.6389	20.2928	21.4367
	20.4813	20.2622	20.2503	18.8377	20.4998	19.6222	19.8062	19.357				24.6634	23.4273	24.3792	23.1451	22.7563	21.7779	20.224	21.8382
OsJAZ1	23.5024	23.4796	22.9561	21.9838	21.4229	21.5508	21.0404	20.1518			OsJAZ1	27.8298	26.7088	25.594	26.4361	25.4861	24.4219	23.3838	25.0753
	22.7012	22.3194	22.5507	21.7884	21.3998	21.0568	20.9717	20.7391				27.9173	27.1657	26.3428	26.1979	26.1461	24.545	23.3417	24.7109
															25.594
	2.45498	2.73632	2.00699	1.72497	1.21046	1.24334	0.907602	0.570311				3.48724	2.63871	2.30178	2.28928	2.72676	2.78301	3.09104	3.63863
	2.21987	2.05719	2.30037	2.95071	0.900007	1.43458	1.1655	1.38204				3.25388	3.73839	1.96358	3.05289	3.38982	2.76706	3.1177	2.8727
	2.33743	2.39675	2.15368	2.33784	1.05523	1.33896	1.03655	0.976175				3.37056	3.18855	2.13268	2.67109	3.05829	2.77503	3.10437	3.25566
							1.14482	0.867908
control	2.33743	2.39675	2.36709	-0.0296621	0.0296621		1.02077	0.97965			control	3.37056	3.18855	3.27955	0.0910072	-0.0910072		0.938867	1.06511
2 mg/L	2.15368	2.33784		-0.213411	-0.0292492		1.15943	1.02048			2 mg/L	2.13268	2.67109		-1.14687	-0.608466		2.21433	1.52464
8 mg/L	1.05523	1.33896		-1.31186	-1.02813		2.48261	2.03939			8 mg/L	3.05829	2.77503		-0.221268	-0.50452		1.16576	1.41865
16 mg/L	1.14482	0.867908		-1.22227	-1.49918		2.33313	2.82683			16 mg/L	3.10437	3.25566		-0.175184	-0.0238895		1.12911	1.0167
	0-1	0-2	2-1	2-2	8-1	8-2	16-1	16-2				0-1	0-2	2-1	2-2	8-1	8-2	16-1	16-2
GAPDH	19.8705	19.4763	20.0823	19.4566	19.435	19.2723	19.1988	18.6447			GAPDH	22.0969	18.8591	21.2548	20.716	19.6769	20.1413	19.873	20.6547
	19.9129	19.7177	19.7907	19.2689	19.7112	18.7153	18.0816	18.7052				23.5861	23.4011	23.3672	22.5896	22.0604	21.1129	19.4336	20.9167
OsJAZ2	32.0553	31.738	31.8447	31.4733	32.0535	31.67	31.5052	31.8659			OsJAZ2	31.9124	32.4175	32.3733	31.6909	31.4558	32.0254	32.6454	31.7934
	32.1324	31.6161	32.0071	31.774	31.242	30.8193	31.3417	31.341				31.7509	31.6582	31.4965	31.2268	31.3778	31.4579	31.8567	32.2828
	12.1848	12.2616	11.7624	12.0167	12.6185	12.3978	12.3064	13.2212				9.81551	9.01643	11.1184	10.9749	11.7789	11.8841	12.7724	11.1387
	12.2195	11.8984	12.2163	12.505	11.5308	12.1039	13.2601	12.6359				8.1648	8.25717	8.12931	8.63725	9.31744	10.345	12.4231	11.3661
	12.2022	12.08	11.9894	12.2609	12.0747	12.2509	12.7833	12.9286				8.99016	8.6368	9.62388	9.8061	10.5481	11.1145	12.5978	11.2524
control	12.2022	12.08	12.1411	0.0610766	-0.0610766		0.958549	1.04324			control	8.99016	8.6368	8.81348	0.176678	-0.176678		0.884738	1.13028
2 mg/L	11.9894	12.2609		-0.151728	0.11979		1.1109	0.920322			2 mg/L	9.62388	9.8061		0.810397	0.992616		0.570225	0.502566
8 mg/L	12.0747	12.2509		-0.0664105	0.109766		1.04711	0.926738			8 mg/L	10.5481	11.1145		1.73467	2.30107		0.300479	0.202913
16 mg/L	12.7833	12.9286		0.64217	0.787463		0.640748	0.579362			16 mg/L	12.5978	11.2524		3.78429	2.43892		0.0725798	0.184421
	0-1	0-2	2-1	2-2	8-1	8-2	16-1	16-2				0-1	0-2	2-1	2-2	8-1	8-2	16-1	16-2
GAPDH	20.3075	22.9408	20.7703	19.9523	20.0868	20.3161	19.1896	19.9921			GAPDH	23.6984	23.3192	22.891	22.3473	22.2203	21.393	20.9038	20.132
	21.3556	19.8548	20.1652	19.6425	20.0487	19.6705	19.6289	19.0378				22.6579	22.4098	23.3684	22.5897	21.0656	21.4026	20.1165	21.3221
OsJAZ5	27.3508	28.8343	27.7381	27.5248	27.4718	27.2444	27.463	27.5625			OsJAZ5	30.0039	29.7617	29.4548	29.1161	28.6046	27.7067	27.8327	27.1668
	28.7412	27.7944	28.222	27.5801	27.7202	27.569	27.8211	27.379				29.8461	29.7564	29.762	29.4251	29.1236	28.1984	27.8737	27.9442
	7.04328	5.89352	6.96779	7.5725	7.38502	6.92826	8.2734	7.57038				6.30548	6.44251	6.56377	6.76876	6.38432	6.31373	6.9289	7.03484
	7.38566	7.93962	8.05685	7.93765	7.67148	7.89845	8.19223	8.34128				7.18815	7.34667	6.39364	6.83535	8.05798	6.79578	7.75717	6.62206
	7.21447	6.91657	7.51232	7.75507	7.52825	7.41336	8.23281	7.95583				6.74681	6.89459	6.4787	6.80205	7.22115	6.55475	7.34304	6.82845
control	7.21447	6.91657	7.06552	0.148946	-0.148946		0.901909	1.10876			control	6.74681	6.89459	6.8207	-0.0738883	0.0738883		1.05255	0.950074
2 mg/L	7.51232	7.75507		0.4468	0.689553		0.733668	0.620046			2 mg/L	6.4787	6.80205		-0.341999	-0.0186467		1.26751	1.01301
8 mg/L	7.52825	7.41336		0.462727	0.347839		0.725614	0.78576			8 mg/L	7.22115	6.55475		0.400446	-0.265948		0.757624	1.20243
16 mg/L	8.23281	7.95583		1.16729	0.89031		0.445256	0.539498			16 mg/L	7.34304	6.82845		0.522336	0.00775003		0.696244	0.994642
	0-1	0-2	2-1	2-2	8-1	8-2	16-1	16-2				0-1	0-2	2-1	2-2	8-1	8-2	16-1	16-2
GAPDH	19.4763	19.8705	20.0823	19.4566	19.7112	19.435	19.1988	18.0816			GAPDH	22.0969	18.8591	20.716	21.2548	19.6769	20.1413	19.873	19.4336
	19.9129	19.7177	19.7907	19.2689	19.2723	18.7153	18.6447	18.7052				23.5861	23.4011	23.3672	22.5896	22.0604	21.1129	20.6547	20.9167
OsJAZ12	32.4326	32.8746	32.2405	31.5214	31.6582	30.3133	31.0316	30.523			OsJAZ12	33.5467	33.4889	32.2889	31.7478	31.5626	31.7185	31.6375	31.7057
	33.007	31.942	31.9273	31.4869	31.9418	31.5473	31.6127	30.5457				33.3912	33.467	32.433	32.4904	31.7384	31.0758	30.1695	30.546
	12.9562	13.0042	12.1582	12.0648	11.947	10.8783	11.8328	12.4415				11.4498	10.0879	11.5729	10.4929	11.8857	11.5772	11.7645	12.2721
	13.0941	12.2243	12.1366	12.218	12.6695	12.832	12.9681	11.8405				9.80501	10.0659	9.06582	9.9008	9.67806	9.96292	9.51483	9.6293
	13.0252	12.6142	12.1474	12.1414	12.3083	11.8552	12.4004	12.141				10.6274	10.0769	10.3194	10.1969	10.7819	10.7701	10.6396	10.9507
control	13.0252	12.6142	12.8197	0.20547	-0.20547		0.867256	1.15306			control	10.6274	10.0769	10.3521	0.275246	-0.275246		0.826309	1.2102
2 mg/L	12.1474	12.1414		-0.672287	-0.678323		1.5936	1.60028			2 mg/L	10.3194	10.1969		-0.0327792	-0.155276		1.02298	1.11363
8 mg/L	12.3083	11.8552		-0.511421	-0.964538		1.42545	1.95144			8 mg/L	10.7819	10.7701		0.429745	0.417936		0.742393	0.748495
16 mg/L	12.4004	12.141		-0.41925	-0.678719		1.33723	1.60072			16 mg/L	10.6396	10.9507		0.287507	0.598577		0.819317	0.660405
	0-1	0-2	2-1	2-2	8-1	8-2	16-1	16-2				0-1	0-2	2-1	2-2	8-1	8-2	16-1	16-2
GAPDH	20.908	20.9095	20.6964	20.6564	21.2704	20.9076	20.9928	20.3508			GAPDH	24.9192	23.7524	24.6042	23.8156	23.7799	23.0943	21.7073	23.6763
	20.2569	19.7044	20.3612	20.2757	20.8808	20.2973	19.293	18.9961				24.5093	23.7354	24.4478	23.7678	23.3048	22.505	23.0243	21.7246
OsJAZ28	27.0957	26.9648	26.0841	26.0987	25.7349	25.8026	25.5336	25.4977			OsJAZ28	33.3049	33.0437	32.6792	31.6731	30.1989	29.7161	27.983	30.0165
	25.4673	25.74	26.196	26.1836	26.9329	25.9411	25.3814	24.5882				33.9636	32.9785	32.8638	32.5342	30.5296	29.5378	29.3286	27.2936
													33.9636
	6.18764	6.05525	5.38763	5.44228	4.46448	4.89494	4.54083	5.14687				8.38569	9.29133	8.07505	7.85751	6.41897	6.62176	6.27572	6.34015
	5.21043	6.03554	5.83483	5.90788	6.05213	5.64381	6.08838	5.59207				9.45429	9.2431	8.41597	8.76639	7.22484	7.0328	6.30432	5.56901
	5.69903	6.0454	5.61123	5.67508	5.25831	5.26937	5.31461	5.36947				8.91999	9.26721	8.24551	8.31195	6.8219	6.82728	6.29002	5.95458
control	5.69903	6.0454	5.87221	-0.173182	0.173182		1.12754	0.886884			control	8.91999	9.26721	9.0936	-0.173612	0.173612		1.12788	0.88662
2 mg/L	5.61123	5.67508		-0.260987	-0.197135		1.1983	1.14642			2 mg/L	8.24551	8.31195		-0.84809	-0.781649		1.80012	1.71909
8 mg/L	5.25831	5.26937		-0.613907	-0.60284		1.5304	1.5187			8 mg/L	6.8219	6.82728		-2.2717	-2.26632		4.82892	4.81095
16 mg/L	5.31461	5.36947		-0.557609	-0.502748		1.47183	1.41691			16 mg/L	6.29002	5.95458		-2.80358	-3.13902		6.98171	8.80926
	0-1	0-2	2-1	2-2	8-1	8-2	16-1	16-2				0-1	0-2	2-1	2-2	8-1	8-2	16-1	16-2
GAPDH	21.624	20.8765	21.0208	20.5696	20.6334	21.0366	20.1323	20.5053			GAPDH	23.8357	24.3881	23.6772	22.9111	22.4616	22.8343	21.051	20.7652
	20.9047	21.0316	20.8798	20.3843	20.6016	20.0563	20.3379	20.005				23.6809	23.2456	23.1346	22.1369	22.2804	21.3834	20.2792	21.5065
OsMYC2	31.4729	31.7399	30.8603	30.4074	29.4985	30.0255	28.1137	28.618			OsMYC2	31.3564	31.4777	31.9643	31.4295	29.7223	30.1068	30.8129	29.9265
	30.6548	30.5061	30.633	30.4073	29.964	29.5195	28.9312	28.6537				31.9715	31.9599	31.6528	31.2988	30.5647	30.3109	29.5046	29.8428
						29.4985
	9.84893	10.8633	9.83945	9.83784	8.86509	8.9889	7.98136	8.11271				7.52072	7.08961	8.28713	8.51832	7.26069	7.2725	9.76186	9.16135
	9.75	9.47445	9.75323	10.023	9.36238	9.46317	8.59328	8.64867				8.29056	8.71425	8.51818	9.16187	8.28434	8.92754	9.22536	8.33626
	9.79947	10.1689	9.79634	9.93043	9.11374	9.22603	8.28732	8.38069				7.90564	7.90193	8.40266	8.84009	7.77252	8.10002	9.49361	8.74881
control	9.79947	10.1689	9.98417	-0.184708	0.184708		1.13659	0.879827			control	7.90564	7.90193	7.90378	0.00185394	-0.00185394		0.998716	1.00129
2 mg/L	9.79634	9.93043		-0.187833	-0.0537483		1.13905	1.03796			2 mg/L	8.40266	8.84009		0.498872	0.936309		0.70766	0.522568
8 mg/L	9.11374	9.22603		-0.870438	-0.758142		1.82822	1.69131			8 mg/L	7.77252	8.10002		-0.131267	0.196237		1.09525	0.872824
16 mg/L	8.28732	8.38069		-1.69685	-1.60348		3.24193	3.03876			16 mg/L	9.49361	8.74881		1.58983	0.845025		0.332211	0.556701
	0-1	0-2	2-1	2-2	8-1	8-2	16-1	16-2				0-1	0-2	2-1	2-2	8-1	8-2	16-1	16-2
GAPDH	19.8231	19.4436	19.1214	18.7956	19.3039	18.79	19.1734	18.8139			GAPDH	26.2643	24.2905	22.5403	23.2094	22.345	22.306	24.0034	22.7548
	18.8278	19.4587	18.9222	18.6463	19.7299	18.7499	19.0514	19.1105				22.7112	22.331	22.2054	22.9799	22.7693	21.9349	23.2259	22.3688
OsDRF	33.7045	33.4314	34.6258	34.0831	34.974	34.2043	32.7047	32.5694			OsDRF	38.854	39.2153	35.5012	36.9475	35.3328	34.3099	36.7939	36.2033
	34.1728	33.5217	34.3996	32.4542	33.6634	32.9739	34.6384	33.7481				38.2517	35.9714	35.2491	34.5248	35.1174	35.591	35.7022	34.0002
	13.8815	13.9878	15.5044	15.2875	15.67	15.4143	13.5313	13.7555				12.5898	14.9248	12.9608	13.7381	12.9878	12.004	12.7905	13.4485
	15.345	14.063	15.4774	13.8079	13.9335	14.224	15.5871	14.6376				15.5405	13.6404	13.0437	11.5449	12.3482	13.6561	12.4764	11.6313
	14.6132	14.0254	15.4909	14.5477	14.8018	14.8191	14.5592	14.1965				14.0651	14.2826	13.0023	12.6415	12.668	12.83	12.6334	12.5399
control	14.6132	14.0254	14.3193	0.293913	-0.293913		0.815687	1.22596			control	14.0651	14.2826	14.1739	-0.10873	0.10873		1.07828	0.927404
2 mg/L	15.4909	15.2875		1.17159	0.968161		0.443933	0.511157			2 mg/L	13.0023	12.6415		-1.17159	-1.53239		2.25259	2.89266
8 mg/L	14.8018	14.8191		0.482469	0.499816		0.715752	0.707197			8 mg/L	12.668	12.83		-1.50587	-1.34384		2.83996	2.53826
16 mg/L	14.5592	14.1965		0.239896	-0.122764		0.846806	1.08882			16 mg/L	12.6334	12.5399		-1.54044	-1.63395		2.90882	3.10361
	0-1	0-2	2-1	2-2	8-1	8-2	16-1	16-2				0-1	0-2	2-1	2-2	8-1	8-2	16-1	16-2
GAPDH	19.8231	19.4436	19.1214	18.7956	19.3039	19.7299	19.1734	19.0514			GAPDH	24.2643	22.7112	23.2094	22.5403	22.345	22.7693	23.2259	24.0034
	18.8278	19.4587	18.9222	18.6463	18.79	18.7499	18.8139	19.1105				24.2905	22.331	22.2054	22.9799	22.306	21.9349	22.7548	22.3688
OsASN1	35.6644	35.8921	34.5407	34.3819	33.3954	33.8564	33.9281	34.1711			ASN1	38.0086	34.6966	35.1952	34.7028	34.6236	34.6868	34.1022	34.5748
	35.3982	35.8255	33.8711	33.3889	33.7822	33.1844	33.4634	33.7336				36.2487	35.1465	34.1696	34.4272	34.6184	34.5544	34.5744	34.3569
	15.8413	16.4484	15.4193	15.5863	14.0915	14.1265	14.7547	15.1197				13.7444	11.9854	11.9858	12.1624	12.2786	11.9176	10.8763	10.5714
	16.5704	16.3669	14.9489	14.7426	14.9922	14.4345	14.6495	14.6231				11.9582	12.8155	11.9642	11.4473	12.3124	12.6195	11.8196	11.988
	16.2058	16.4076	15.1841	15.1644	14.5418	14.2805	14.7021	14.8714				12.8513	12.4004	11.975	11.8049	12.2955	12.2685	11.3479	11.2797
control	16.2058	16.4076	16.3067	-0.100903	0.100903		1.07244	0.932449			control	12.8513	12.4004	12.6259	0.225434	-0.225434		0.855338	1.16913
2 mg/L	15.1841	15.1644		-1.12263	-1.14228		2.17743	2.2073			2 mg/L	11.975	11.8049		-0.650864	-0.820994		1.57011	1.76662
8 mg/L	14.5418	14.2805		-1.76491	-2.02623		3.39853	4.07338			8 mg/L	12.2955	12.2685		-0.330352	-0.357329		1.25732	1.28105
16 mg/L	14.7021	14.8714		-1.60462	-1.43531		3.04116	2.70441			16 mg/L	11.3479	11.2797		-1.27792	-1.34614		2.4249	2.5423
	0-1	0-2	2-1	2-2	8-1	8-2	16-1	16-2				0-1	0-2	2-1	2-2	8-1	8-2	16-1	16-2
GAPDH	19.8231	19.4436	19.1214	18.7956	19.3039	19.7299	19.1734	19.0514			GAPDH	26.2643	24.2905	22.5403	22.2054	22.345	22.7693	22.7548	24.0034
	18.8278	19.4587	18.9222	18.6463	18.79	18.7499	18.8139	19.1105				22.7112	22.331	23.2094	22.9799	22.306	21.9349	23.2259	22.3688
OsASN2	35.4994	34.8888	34.5046	33.9334	33.8582	33.8016	33.6562	31.0215			ASN2	35.4941	33.544	34.1155	33.7676	33.1044	34.9585	33.7219	35.1559
	34.5399	34.6368	34.1055	34.1388	33.5733	33.3131	32.9639	34.839				33.183	32.1841	33.3177	34.2046	33.6188	32.6978	34.721	33.1486
	15.6763	15.4451	15.3832	15.1378	14.5542	14.0717	14.4828	11.9702				9.22985	9.25346	11.5752	11.5622	10.7594	12.1893	10.9671	11.1525
	15.7121	15.1781	15.1833	15.4925	14.7833	14.5632	14.15	15.7285				10.4718	9.85314	10.1083	11.2247	11.3128	10.7629	11.4951	10.7798
	15.6942	15.3116	15.2833	15.3152	14.6688	14.3175	14.3164	13.8493				9.85081	9.5533	10.8417	11.3934	11.0361	11.4761	11.2311	10.9661
control	15.6942	15.3116	15.5029	0.191299	-0.191299		0.875817	1.14179			control	9.85081	9.5533	9.70205	0.148755	-0.148755		0.902028	1.10861
2 mg/L	15.2833	15.3152		-0.21966	-0.187752		1.16446	1.13899			2 mg/L	10.8417	11.3934		1.13965	1.69139		0.453869	0.309629
8 mg/L	14.6688	14.3175		-0.834149	-1.18543		1.78281	2.27431			8 mg/L	11.0361	11.4761		1.33409	1.77404		0.396643	0.292388
16 mg/L	14.3164	13.8493		-1.18654	-1.65359		2.27606	3.14616			16 mg/L	11.2311	10.9661		1.52904	1.26409		0.346509	0.416362
	0-1	0-2	2-1	2-2	8-1	8-2	16-1	16-2				0-1	0-2	2-1	2-2	8-1	8-2	16-1	16-2
GAPDH	21.1819	19.9482	20.5758	19.7168	20.9884	20.8704	21.1606	18.773			GAPDH	24.5974	24.6837	24.6413	23.4881	23.2137	22.9005	22.924	22.3484
	20.7313	19.5956	20.4741	20.1102	20.7439	20.4762	20.1061	18.9119				24.5172	24.7463	24.6254	23.6609	22.841	22.2888	20.6928	20.8334
OsbHLH6	32.9045	31.6283	32.6724	31.8288	32.6514	33.0727	33.374	31.5353			OsbHLH6	34.6943	34.5862	34.7405	33.3869	33.6213	32.7392	33.1112	33.4033
	33.1091	31.5998	32.1011	32.0893	32.4692	31.9482	33.1087	31.4057				34.1774	34.6669	34.8466	34.1063	32.5931	31.9237	31.9796	31.989
	11.7226	11.6801	12.0966	12.112	11.663	12.2023	12.2134	12.7623				10.0969	9.90253	10.0992	9.89878	10.4076	9.83869	10.1871	11.0549
	12.3778	12.0041	11.627	11.9791	11.7253	11.472	13.0026	12.4938				9.66024	9.92059	10.2213	10.4454	9.75209	9.63491	11.2868	11.1556
	12.0502	11.8421	11.8618	12.0456	11.6942	11.8372	12.608	12.628				9.87856	9.91156	10.1602	10.1721	10.0798	9.7368	10.7369	11.1052
control	12.0502	11.8421	11.9462	0.104054	-0.104054		0.930415	1.07479			control	9.87856	9.91156	9.89506	-0.0165029	0.0165029		1.0115	0.988626
2 mg/L	11.8618	12.0456		-0.0843425	0.0994143		1.0602	0.933412			2 mg/L	10.1602	10.1721		0.265154	0.277042		0.83211	0.825281
8 mg/L	11.6942	11.8372		-0.252003	-0.109005		1.19086	1.07848			8 mg/L	10.0798	9.7368		0.184781	-0.158261		0.879783	1.11594
16 mg/L	12.608	12.628		0.66185	0.681885		0.632067	0.62335			16 mg/L	10.7369	11.1052		0.84189	1.21019		0.557912	0.432212
	0-1	0-2	2-1	2-2	8-1	8-2	16-1	16-2				0-1	0-2	2-1	2-2	8-1	8-2	16-1	16-2
GAPDH	21.1819	20.7313	20.5758	20.4741	20.8704	20.9884	21.1606	20.1061			GAPDH	24.6837	24.5974	24.6413	24.6254	22.9005	22.841	22.924	22.3484
	19.9482	19.5956	19.7168	20.1102	20.7439	20.4762	18.773	18.9119				24.5172	24.7463	23.4881	23.6609	23.2137	22.2888	20.6928	20.8334
OsbHLH008	25.5686	24.9657	23.5621	23.3243	24.0131	23.5588	23.4516	23.7352			OsbHLH008	30.7818	30.3956	30.8628	31.0326	27.1735	26.7573	27.3919	27.5402
	23.6944	23.6183	24.165	24.1457	24.9105	24.5459	22.8726	22.6612				30.1006	31.4239	28.7303	28.959	27.7403	26.9131	25.1837	25.0066
	4.38671	4.23443	2.98636	2.85028	3.14278	2.57033	2.29105	3.6291				6.09809	5.7982	6.22151	6.40725	4.27299	3.91627	4.46784	5.19188
	3.7461	4.02265	4.44817	4.03551	4.16661	4.0697	4.09961	3.74932				5.58343	6.67758	5.24226	5.29818	4.52655	4.6243	4.49091	4.17312
	4.06641	4.12854	3.71727	3.4429	3.6547	3.32002	3.19533	3.68921				5.84076	6.23789	5.73188	5.85271	4.39977	4.27028	4.47937	4.6825
control	4.06641	4.12854	4.09748	-0.0310691	0.0310691		1.02177	0.978695			control	5.84076	6.23789	6.03933	-0.198562	0.198562		1.14755	0.871419
2 mg/L	3.71727	3.4429		-0.380209	-0.654578		1.30153	1.57416			2 mg/L	5.73188	5.85271		-0.307443	-0.186613		1.23751	1.13809
8 mg/L	3.6547	3.32002		-0.44278	-0.777458		1.35922	1.71411			8 mg/L	4.39977	4.27028		-1.63955	-1.76904		3.1157	3.40828
16 mg/L	3.19533	3.68921		-0.902146	-0.408263		1.86884	1.32709			16 mg/L	4.47937	4.6825		-1.55995	-1.35682		2.94844	2.56121
	0-1	0-2	2-1	2-2	8-1	8-2	16-1	16-2				0-1	0-2	2-1	2-2	8-1	8-2	16-1	16-2
GAPDH	18.9955	19.1062	18.7259	19.1798	18.5377	18.2922	18.4207	16.7954			GAPDH	24.9096	23.6636	23.1671	24.2747	23.2572	21.9181	22.0515	21.8176
	18.8774	18.668	18.8152	18.6687	18.1312	17.9645	18.1849	17.0365				24.2133	24.6811	23.4134	22.5756	22.8426	21.5622	20.66	20.2733
OsbHLH010	27.6632	28.1334	26.428	27.2808	25.5865	26.3528	25.4324	24.2748			OsbHLH010	37.0944	36.5322	34.7424	34.5768	34.8348	33.0573	34.3905	34.7974
	29.411	28.168	28.0254	27.1248	26.426	25.8792	25.6618	24.5035				36.8987	36.3621	34.745	34.9089	32.5755	31.7929	34.9201	34.2403
	8.66772	9.02719	7.70218	8.10106	7.04878	8.06053	7.01163	7.47943				12.1849	12.8686	11.5753	10.3021	11.5776	11.1392	12.339	12.9798
	10.5337	9.49999	9.21023	8.45607	8.29482	7.91477	7.47692	7.46706				12.6854	11.681	11.3317	12.3333	9.73294	10.2307	14.2601	13.967
	9.60069	9.26359	8.4562	8.27857	7.6718	7.98765	7.24428	7.47325				12.4351	12.2748	11.4535	11.3177	10.6553	10.685	13.2995	13.4734
control	9.60069	9.26359	9.43214	0.168553	-0.168553		0.889735	1.12393			control	12.4351	12.2748	12.355	0.0801554	-0.0801554		0.945956	1.05713
2 mg/L	8.4562	8.27857		-0.975941	-1.15358		1.96692	2.22465			2 mg/L	11.4535	11.3177		-0.901475	-1.03727		1.86798	2.05235
8 mg/L	7.6718	7.98765		-1.76034	-1.44449		3.38778	2.72166			8 mg/L	10.6553	10.685		-1.6997	-1.67		3.24832	3.18214
16 mg/L	7.24428	7.47325		-2.18786	-1.95889		4.5563	3.88764			16 mg/L	13.2995	13.4734		0.944553	1.1184		0.51959	0.460605
	0-1	0-2	2-1	2-2	8-1	8-2	16-1	16-2				0-1	0-2	2-1	2-2	8-1	8-2	16-1	16-2
GAPDH	19.9482	21.1819	20.5758	20.4741	20.9884	20.8704	21.1606	18.773			GAPDH	24.5974	24.6837	24.6413	24.6254	22.9005	22.841	22.924	22.3484
	20.7313	19.5956	19.7168	20.1102	20.7439	20.4762	20.1061	18.9119				24.5172	24.7463	23.4881	23.6609	23.2137	22.2888	20.6928	20.8334
OsbHLH012	30.3508	30.8554	29.6954	30.1988	29.8525	30.2735	31.0833	29.7254			OsbHLH012	32.5089	31.6687	30.3831	30.3245	30.1634	29.3679	29.7173	30.1361
	30.5325	30.1733	29.6806	29.952	30.7322	29.8583	30.8462	28.8505				32.1336	32.6605	30.6827	30.6014	30.3562	29.7108	28.8859	28.6206
	10.4026	9.67355	9.11963	9.72475	8.86407	9.40314	9.92267	10.9524				7.91154	6.985	5.74175	5.69917	7.26285	6.52689	6.79326	7.78774
	9.80122	10.5777	9.96382	9.84185	9.98835	9.3821	10.74	9.93868				7.61647	7.91414	7.1946	6.94054	7.1425	7.42202	8.19313	7.7872
	10.1019	10.1256	9.54173	9.7833	9.42621	9.39262	10.3314	10.4455				7.76401	7.44957	6.46818	6.31986	7.20268	6.97446	7.4932	7.78747
control	10.1019	10.1256	10.1138	-0.0118542	0.0118542		1.00825	0.991817			control	7.76401	7.44957	7.60679	0.15722	-0.15722		0.896751	1.11514
2 mg/L	9.54173	9.7833		-0.572025	-0.330452		1.48661	1.25741			2 mg/L	6.46818	6.31986		-1.13861	-1.28693		2.20169	2.44008
8 mg/L	9.42621	9.39262		-0.687544	-0.721134		1.61054	1.64848			8 mg/L	7.20268	6.97446		-0.404111	-0.63233		1.32327	1.55007
16 mg/L	10.3314	10.4455		0.217606	0.33178		0.859992	0.794555			16 mg/L	7.4932	7.78747		-0.113591	0.180685		1.08192	0.882284
	0-1	0-2	2-1	2-2	8-1	8-2	16-1	16-2				0-1	0-2	2-1	2-2	8-1	8-2	16-1	16-2
GAPDH	19.1062	18.8774	18.8152	19.1798	18.2922	18.5377	16.7954	18.4207			GAPDH	24.2133	23.6636	24.2747	23.1671	23.2572	21.9181	20.66	22.0515
	18.9955	18.668	18.7259	18.6687	18.1312	17.9645	18.1849	17.0365				24.9096	24.6811	23.4134	22.5756	22.8426	21.5622	21.8176	20.2733
OsbHLH013	35.5034	35.7841	33.8954	34.2047	33.2555	33.5205	35.3152	35.1258			OsbHLH13	28.6132	27.4854	28.2021	27.2477	27.8217	26.0884	26.5146	26.6588
	38.1537	37.1986	33.2021	33.5093	33.5004	33.5205	34.6324	34.8352				28.5993	28.6076	27.6045	26.6995	26.4626	26.0323	26.6332	26.9293
	16.3972	16.9068	15.0802	15.025	14.9632	14.9828	18.5198	16.7051				4.39993	3.82181	3.92739	4.08059	4.56446	4.17028	5.85459	4.6073
	19.1582	18.5306	14.4763	14.8406	15.3692	15.556	16.4475	17.7988				3.68976	3.92658	4.19111	4.12391	3.62003	4.47013	4.81561	6.65599
	17.7777	17.7187	14.7782	14.9328	15.1662	15.2694	17.4837	17.2519				4.04485	3.87419	4.05925	4.10225	4.09225	4.3202	5.3351	5.63164
control	17.7777	17.7187	17.7482	0.0294966	-0.0294966		0.979762	1.02066			control	4.04485	3.87419	3.95952	0.0853266	-0.0853266		0.942571	1.06093
2 mg/L	14.7782	14.9328		-2.96996	-2.81542		7.83513	7.03925			2 mg/L	4.05925	4.10225		0.0997325	0.142732		0.933206	0.905802
8 mg/L	15.1662	15.2694		-2.58197	-2.47878		5.98755	5.57427			8 mg/L	4.09225	4.3202		0.132727	0.360685		0.912106	0.778795
16 mg/L	17.4837	17.2519		-0.264489	-0.49626		1.20121	1.41055			16 mg/L	5.3351	5.63164		1.37558	1.67212		0.385397	0.313791
	0-1	0-2	2-1	2-2	8-1	8-2	16-1	16-2				0-1	0-2	2-1	2-2	8-1	8-2	16-1	16-2
GAPDH	21.6813	20.609	21.1434	21.2081	21.3465	21.5243	21.3436	21.0618			GAPDH	24.5845	24.408	24.2486	24.2236	23.7724	23.5023	21.1322	23.4978
	21.2547	20.2877	20.7965	20.5854	21.5645	21.0953	19.597	19.5589				24.6129	24.8225	24.4338	24.275	22.6024	22.5721	23.4304	21.8546
OsbHLH014	32.4394	30.645	31.0031	30.6412	30.8587	31.1357	30.6095	30.9365			OsbHLH014	33.1018	32.5051	32.806	32.3332	32.0243	32.098	32.3694	32.7374
	31.8881	30.948	31.1512	30.9414	31.6207	30.9164	30.4427	30.2449				32.5264	33.2034	32.0019	32.6501	32.0797	31.824	32.9135	33.0267
	10.7581	10.0361	9.85969	9.4331	9.51221	9.61134	9.26588	9.87471				8.51729	8.09708	8.55736	8.10952	8.25187	8.59568	11.2371	9.23958
	10.6334	10.6603	10.3548	10.3559	10.0562	9.82104	10.8456	10.686				7.9135	8.38091	7.56811	8.37515	9.47725	9.2519	9.48307	11.1721
	10.6957	10.3482	10.1072	9.89451	9.78422	9.71619	10.0558	10.2804				8.21539	8.239	8.06274	8.24233	8.86456	8.92379	10.3601	10.2059
control	10.6957	10.3482	10.5219	0.173775	-0.173775		0.88652	1.12801			control	8.21539	8.239	8.22719	-0.0118017	0.0118017		1.00821	0.991853
2 mg/L	10.1072	9.89451		-0.414723	-0.627435		1.33304	1.54482			2 mg/L	8.06274	8.24233		-0.164458	0.0151377		1.12075	0.989562
8 mg/L	9.78422	9.71619		-0.737732	-0.805763		1.66755	1.74807			8 mg/L	8.86456	8.92379		0.63737	0.696598		0.642884	0.617025
16 mg/L	10.0558	10.2804		-0.466181	-0.241589		1.38145	1.18229			16 mg/L	10.3601	10.2059		2.13291	1.97867		0.227997	0.253724
	0-1	0-2	2-1	2-2	8-1	8-2	16-1	16-2				0-1	0-2	2-1	2-2	8-1	8-2	16-1	16-2
GAPDH	20.3516	21.0253	20.7529	20.8095	21.1584	20.9332	19.1721	20.8687			GAPDH	23.4602	23.8461	23.545	22.7562	21.8588	21.9517	21.7753	21.5971
	21.5337	20.1629	20.5411	20.2499	21.3977	20.8842	20.4577	18.9612				23.1168	23.4066	23.3789	22.3348	22.2376	21.2211	19.9963	19.738
OsbHLH015	33.5924	35.4648	34.0807	33.1052	35.2059	34.1953	32.6986	35.21			OsbHLH015	32.3927	32.339	32.4753	31.337	31.5346	31.6838	29.3146	29.3151
	37.3952	34.5617	33.2912	33.7336	33.3006	33.8346	35.7717	33.0418				31.7037	32.9169	33.1695	32.5455	31.4994	29.5037	30.737	30.7158
																	31.5346
	13.2408	14.4395	13.3278	12.2957	14.0474	13.2621	13.5265	14.3412				8.93252	8.49294	8.93024	8.58072	9.67575	9.73208	7.53925	7.71793
	15.8615	14.3988	12.7501	13.4837	11.903	12.9503	15.314	14.0806				8.58692	9.51032	9.7906	10.2107	9.26174	8.28252	10.7407	10.9777
	14.5512	14.4192	13.0389	12.8897	12.9752	13.1062	14.4203	14.2109				8.75972	9.00163	9.36042	9.39573	9.46875	9.0073	9.13996	9.34784
control	14.5512	14.4192	14.4852	0.0660086	-0.0660086		0.955277	1.04682			control	8.75972	9.00163	8.88068	-0.120955	0.120955		1.08745	0.919579
2 mg/L	13.0389	12.8897		-1.44622	-1.59548		2.72493	3.02195			2 mg/L	9.36042	9.39573		0.479747	0.51505		0.717103	0.699769
8 mg/L	12.9752	13.1062		-1.50995	-1.37893		2.84801	2.60075			8 mg/L	9.46875	9.0073		0.58807	0.126626		0.665232	0.915971
16 mg/L	14.4203	14.2109		-0.0648851	-0.274255		1.046	1.20937			16 mg/L	9.13996	9.34784		0.259282	0.467161		0.835504	0.723387
	0-1	0-2	2-1	2-2	8-1	8-2	16-1	16-2				0-1	0-2	2-1	2-2	8-1	8-2	16-1	16-2
GAPDH	19.9482	21.1819	20.4741	20.5758	20.9884	20.8704	21.1606	20.1061			GAPDH	19.8708	19.4051	19.3947	19.0262	18.8695	18.4507	18.7064	17.1046
	20.7313	19.5956	19.7168	20.1102	20.7439	20.4762	18.773	18.9119				19.2958	18.9886	18.8823	19.1134	18.6158	18.2102	18.2933	16.7606
OsbHLH165	30.728	30.7407	31.5357	30.7315	30.9043	30.9157	31.9327	31.6592			OsbHLH165	35.1846	34.8366	34.9388	34.0707	33.6636	33.953	34.7516	32.9083
	30.3557	30.7023	30.849	31.9165	32.0594	31.9129	30.7605	30.9802				33.9481	33.6982	34.4423	34.1891	33.965	32.6241	34.9116	33.7155
	10.7798	9.55886	11.0617	10.1558	9.91586	10.0454	10.7721	11.5531				15.3139	15.4315	15.5441	15.0445	14.7941	15.5023	16.0452	15.8037
	9.62444	11.1067	11.1322	11.8063	11.3155	11.4367	11.9875	12.0683				14.6523	14.7096	15.5599	15.0758	15.3493	14.414	16.6182	16.955
	10.2021	10.3328	11.0969	10.981	10.6157	10.741	11.3798	11.8107				14.9831	15.0706	15.552	15.0601	15.0717	14.9581	16.3317	16.3793
control	10.2021	10.3328	10.2674	-0.0653305	0.0653305		1.04632	0.955726			control	14.9831	15.0706	15.0268	-0.043746	0.043746		1.03079	0.970133
2 mg/L	11.0969	10.981		0.829462	0.713579		0.562739	0.609805			2 mg/L	15.552	15.0601		0.525181	0.0332947		0.694872	0.977186
8 mg/L	10.6157	10.741		0.348214	0.473576		0.785556	0.720177			8 mg/L	15.0717	14.9581		0.0448503	-0.0686817		0.96939	1.04876
16 mg/L	11.3798	11.8107		1.11239	1.54325		0.462528	0.343113			16 mg/L	16.3317	16.3793		1.3049	1.35252		0.404748	0.391607
	0-1	0-2	2-1	2-2	8-1	8-2	16-1	16-2				0-1	0-2	2-1	2-2	8-1	8-2	16-1	16-2
GAPDH	19.8708	19.4051	19.0262	19.3947	18.8695	18.4507	17.1046	18.7064			GAPDH	25.6398	24.5615	23.6254	24.7083	23.5561	22.6861	20.6945	22.1562
	19.2958	18.9886	18.8823	19.1134	18.6158	18.2102	18.2933	16.7606				24.3587	24.9914	23.5963	22.5306	22.8989	21.9149	21.9829	20.3441
OsMYB55	22.4181	22.3983	21.7209	22.5204	21.5536	21.954	22.1903	22.0651			OsMYB55	24.2779	25.6925	23.6112	24.9393	24.7423	23.258	23.3625	24.2692
	23.8133	22.7266	22.7011	22.4089	22.5616	22.0606	22.3762	22.1703				26.0408	24.2423	24.8374	23.5035	24.6236	23.7978	24.2141	24.1978
	2.54739	2.99327	2.69465	3.12567	2.68409	3.50334	5.08573	3.35868				-1.36193	1.13104	-0.0141525	0.231071	1.18628	0.571934	2.668	2.11303
	4.51749	3.73793	3.81879	3.29554	3.94581	3.85039	4.08285	5.40978				1.68216	-0.749105	1.24112	0.972977	1.7247	1.88294	2.23121	3.85368
	3.53244	3.3656	3.25672	3.2106	3.31495	3.67687	4.58429	4.38423				0.160118	0.190967	0.613485	0.602024	1.45549	1.22744	2.4496	2.98336
control	3.53244	3.3656	3.44902	0.0834212	-0.0834212		0.943817	1.05953			control	0.160118	0.190967	0.175542	-0.0154245	0.0154245		1.01075	0.989366
2 mg/L	3.25672	3.2106		-0.1923	-0.238416		1.14258	1.1797			2 mg/L	0.613485	0.602024		0.437943	0.426482		0.738186	0.744074
8 mg/L	3.31495	3.67687		-0.134075	0.227846		1.09739	0.853909			8 mg/L	1.45549	1.22744		1.27995	1.05189		0.41181	0.482334
16 mg/L	4.58429	4.38423		1.13527	0.935207		0.455249	0.522967			16 mg/L	2.4496	2.98336		2.27406	2.80781		0.206747	0.142812
	0-1	0-2	2-1	2-2	8-1	8-2	16-1	16-2				0-1	0-2	2-1	2-2	8-1	8-2	16-1	16-2
GAPDH	19.8708	19.2958	19.0262	19.3947	18.8695	18.4507	17.1046	18.7064			GAPDH	24.5615	24.3587	24.7083	23.6254	23.5561	22.8989	22.1562	21.9829
	19.4051	18.9886	18.8823	19.1134	18.6158	18.2102	18.2933	16.7606				25.6398	24.9914	23.5963	22.5306	22.6861	21.9149	20.6945	20.3441
OsC1-Myb	25.1401	24.865	25.6246	26.0234	24.9644	25.833	23.6906	24.7879			OsC1-Myb	33.0874	32.1241	32.7483	32.9483	34.6898	31.8864	32.8985	33.7829
	25.4162	24.7951	24.9893	24.7294	24.8039	24.3086	24.4954	23.8627				32.5266	32.4786	33.2779	32.0217	32.1813	34.8648	33.4969	32.3431
	5.26936	5.56921	6.59837	6.62871	6.09495	7.38236	6.58602	6.08145				8.52593	7.76547	8.04004	9.32297	11.1338	8.9875	10.7423	11.8
	6.01117	5.80648	6.10692	5.61606	6.18815	6.09843	6.20201	7.10214				6.8868	7.48721	9.68164	9.49117	9.4952	12.9499	12.8024	11.999
	5.64026	5.68785	6.35265	6.12239	6.14155	6.7404	6.39402	6.59179				7.70637	7.62634	8.86084	9.40707	10.3145	10.9687	11.7724	11.8995
control	5.64026	5.68785	5.66405	-0.0237913	0.0237913		1.01663	0.983644			control	7.70637	7.62634	7.66635	0.0400145	-0.0400145		0.972645	1.02812
2 mg/L	6.35265	6.12239		0.688594	0.458332		0.620458	0.727827			2 mg/L	8.86084	9.40707		1.19449	1.74072		0.436942	0.29922
8 mg/L	6.14155	6.7404		0.477495	1.07634		0.718224	0.47423			8 mg/L	10.3145	10.9687		2.64814	3.30234		0.159526	0.101367
16 mg/L	6.39402	6.59179		0.729962	0.927741		0.60292	0.525681			16 mg/L	11.7724	11.8995		4.10603	4.23319		0.0580713	0.0531721
	0-1	0-2	2-1	2-2	8-1	8-2	16-1	16-2				0-1	0-2	2-1	2-2	8-1	8-2	16-1	16-2
GAPDH	21.5337	20.3516	20.8095	20.7529	21.1584	21.3977	20.8687	19.1721			GAPDH	23.4602	23.8461	23.545	22.7562	21.9517	21.8588	21.7753	19.9963
	21.0253	20.1629	20.5411	20.2499	20.9332	20.8842	20.4577	18.9612				23.1168	23.4066	23.3789	22.3348	22.2376	21.2211	21.5971	19.738
OsTTG1	30.4725	29.1026	29.3489	29.1947	29.2159	29.0381	28.9032	27.2215			OsTTG1	34.9099	36.2888	35.9995	35.1487	33.9364	33.7983	34.7933	33.0407
	29.5444	28.951	28.5994	28.5816	29.7987	30.1187	29.376	27.9102				36.3154	35.9835	35.646	34.7755	34.5508	33.3922	33.005	32.1187
	8.9388	8.7511	8.53942	8.44183	8.05745	7.64045	8.03449	8.04947				11.4497	12.4426	12.4545	12.3925	11.9847	11.9395	13.018	13.0444
	8.51918	8.78802	8.05824	8.33166	8.86548	9.23451	8.91834	8.94902				13.1986	12.577	12.267	12.4407	12.3132	12.1711	11.4079	12.3806
	8.72899	8.76956	8.29883	8.38674	8.46147	8.43748	8.47642	8.49925				12.3241	12.5098	12.3608	12.4166	12.1489	12.0553	12.2129	12.7125
control	8.72899	8.76956	8.74928	-0.0202866	0.0202866		1.01416	0.986037			control	12.3241	12.5098	12.417	-0.092835	0.092835		1.06646	0.937678
2 mg/L	8.29883	8.38674		-0.450444	-0.362533		1.36646	1.28568			2 mg/L	12.3608	12.4166		-0.0562084	-0.000387192		1.03973	1.00027
8 mg/L	8.46147	8.43748		-0.287809	-0.311797		1.22079	1.24125			8 mg/L	12.1489	12.0553		-0.268031	-0.361673		1.20416	1.28491
16 mg/L	8.47642	8.49925		-0.27286	-0.250029		1.2082	1.18923			16 mg/L	12.2129	12.7125		-0.204024	0.295561		1.15191	0.814755

## Sheet: Pro+Cr treatments
Shoot	0-1	0-2	0-1pro	0-2pro	2-1pro	2-2pro	8-1pro	8-2pro	16-1pro	16-2pro			Root	0-1	0-2	0-1pro	0-2pro	2-1pro	2-2pro	8-1pro	8-2pro	16-1pro	16-2pro
GAPDH	20.3102	20.3017	20.548	20.3913	19.8666	19.5016	19.947	19.242	18.1241	17.7724			GAPDH	25.6236	25.0761	25.3257	24.7942	25.4975	24.4268	23.1974	22.2447	22.9549	22.5715
	20.3549	20.0606	19.6342	19.5365	19.9484	19.4981	19.4921	19.4506	18.64	19.5307				25.1204	25.6873	25.0925	24.7087	22.4314	21.9143	22.8623	22.3666	22.366	22.2408
OsDAD1.2	32.7981	32.5562	32.2332	32.5383	31.4153	30.9613	31.1127	30.7189	30.5677	30.4311			OsDAD1.2	35.5209	34.2678	39.0271	34.9858	34.6804	32.5731	31.246	30.9263	33.5074	33.1283
	31.985	32.7928	31.1585	30.4643	31.5397	31.4769	31.5009	31.0742	30.3844	31.1859				37.5204	39.4445	35.7198	36.0505	31.881	31.9468	32.8188	31.892	31.7805	32.1612
	12.4879	12.2545	11.6853	12.147	11.5487	11.4597	11.1657	11.4769	12.4436	12.6587				9.89733	9.19168	10.3941	10.1916	9.18297	8.14626	8.0486	8.68159	10.5525	10.5568
	11.6301	12.7322	11.5243	10.9278	11.5913	11.9788	12.0088	11.6236	11.7444	11.6553				12.4	13.7572	10.6273	11.3418	9.44956	10.0325	9.95648	9.52531	9.41459	9.92042
	12.059	12.4933	11.6048	11.5374	11.57	11.7192	11.5873	11.5503	12.094	12.157				11.1487	11.4744	10.5107	10.7667	9.31627	9.08939	9.00254	9.10345	9.98356	10.2386
Control	12.059	12.4933	12.2762	-0.21715	0.21715		1.16243	0.860263					Control	11.1487	11.4744	11.3116	-0.162869	0.162869		1.11951	0.893247
0 mg/L + Pro	11.6048	11.5374		-0.671376	-0.738731		1.59259	1.66871					0 mg/L + Pro	10.5107	10.7667		-0.800861	-0.544887		1.74214	1.45891
2.0 mg/L + Pro	11.57	11.7192		-0.70617	-0.556926		1.63147	1.47113					2.0 mg/L + Pro	9.31627	9.08939		-1.99529	-2.22217		3.98696	4.66595
8.0 mg/L + Pro	11.5873	11.5503		-0.688898	-0.725908		1.61205	1.65394					8.0 mg/L + Pro	9.00254	9.10345		-2.30902	-2.20811		4.95545	4.62068
16.0 mg/L + Pro	12.094	12.157		-0.182191	-0.119185		1.13461	1.08612					16.0 mg/L + Pro	9.98356	10.2386		-1.328	-1.07296		2.51054	2.10375
	0-1	0-2	0-1pro	0-2pro	2-1pro	2-2pro	8-1pro	8-2pro	16-1pro	16-2pro				0-1	0-2	0-1pro	0-2pro	2-1pro	2-2pro	8-1pro	8-2pro	16-1pro	16-2pro
GAPDH	19.4292	19.7522	19.9018	19.4359	19.2178	18.8872	18.5493	18.9199	17.781	17.4449			GAPDH	22.1211	22.2962	23.8143	24.0105	23.5893	22.7126	23.3989	22.5414	22.2141	22.3981
	19.6564	19.2057	19.1626	18.4785	19.6119	18.9307	19.2493	18.7043	18.59	17.9745				24.2778	23.1464	23.4616	22.0205	24.1907	22.5641	22.9857	22.521	22.404	21.928
OsLOX1.1	34.8713	36.4176	30.9212	30.9141	26.1089	25.7442	31.0629	32.4517	33.5663	29.4954			OsLOX1.1	26.5528	26.2225	26.8883	27.4737	27.6655	26.8355	27.3684	26.8415	28.2928	28.5886
	31.6477	30.9557	31.4721	31.199	32.2326	32.7591	33.2496	31.4711	28.8318	32.2331				27.3447	26.9123	26.8663	26.1471	27.3952	26.4102	27.4345	26.7289	29.744	28.7573
	15.4421	16.6653	11.0194	11.4782	6.89108	6.85702	12.5136	13.5318	15.7853	12.0504				4.43178	3.92633	3.07395	3.46314	4.07618	4.12287	3.96949	4.30017	6.07864	6.19048
	11.9914	11.7501	12.3095	12.7205	12.6206	13.8284	14.0002	12.7668	10.2418	14.2587				3.06687	3.76591	3.40476	4.12658	3.20448	3.84605	4.44878	4.20796	7.33999	6.8293
	13.7167	14.2077	11.6644	12.0993	9.75585	10.3427	13.2569	13.1493	13.0135	13.1546				3.74933	3.84612	3.23935	3.79486	3.64033	3.98446	4.20913	4.25407	6.70932	6.50989
Control	13.7167	14.2077	13.9622	-0.245489	0.245489		1.18549	0.84353					Control	3.74933	3.84612	3.79772	-0.048399	0.048399		1.03412	0.967009
0 mg/L + Pro	11.6644	12.0993		-2.29777	-1.86288		4.91697	3.63733					0 mg/L + Pro	3.23935	3.79486		-0.558372	-0.0028656		1.47261	1.00199
2.0 mg/L + Pro	9.75585	10.3427		-4.20637	-3.6195		18.4605	12.2907					2.0 mg/L + Pro	3.64033	3.98446		-0.157394	0.186735		1.11527	0.878592
8.0 mg/L + Pro	13.2569	13.1493		-0.705305	-0.812895		1.63049	1.75673					8.0 mg/L + Pro	4.20913	4.25407		0.411408	0.456341		0.751889	0.728832
16.0 mg/L + Pro	13.0135	13.1546		-0.948675	-0.807658		1.9301	1.75037					16.0 mg/L + Pro	6.70932	6.50989		2.91159	2.71216		0.1329	0.152601
	0-1	0-2	0-1pro	0-2pro	2-1pro	2-2pro	8-1pro	8-2pro	16-1pro	16-2pro				0-1	0-2	0-1pro	0-2pro	2-1pro	2-2pro	8-1pro	8-2pro	16-1pro	16-2pro
GAPDH	20.8231	20.9637	20.7146	21.1129	22.3867	20.8168	20.6773	19.7143	18.5236	18.8692			GAPDH	20.887	20.1789	21.1951	20.6092	20.6069	20.7733	20.7531	20.9761	19.6072	20.4407
	20.6429	20.2471	20.2817	19.9134	19.9318	19.8033	19.6683	19.5399	19.0071	19.2209				21.146	21.3238	20.4192	20.7351	20.8536	19.8818	20.4736	19.9643	20.5548	19.3205
OsLOX1.2	25.38	25.8204	25.0436	26.1122	25.4582	24.8394	25.4347	25.5804	23.8746	24.0704			OsLOX1.2	33.6338	34.0854	34.2923	33.8827	33.5792	34.2116	33.8231	34.1266	33.9197	35.5177
	26.8177	25.6715	26.3123	25.2518	25.5846	25.0765	24.2818	23.9118	24.2851	24.2486				36.5891	35.3157	33.2839	33.3784	34.7289	32.9304	34.5071	33.7362	36.1346	34.2704
	4.55688	4.85671	4.32896	4.99924	3.07144	4.02255	4.75736	5.86611	5.35105	4.84957				12.7468	13.9066	13.0972	13.2735	12.9723	13.4384	13.07	13.1505	14.3125	15.077
	6.1748	5.42439	6.03066	5.33839	5.65284	5.2732	4.61351	4.37189	5.27791	5.3794				15.4431	13.9919	12.8647	12.6433	13.8753	13.0486	14.0336	13.7719	15.5798	14.9499
	5.36584	5.14055	5.17981	5.16881	4.36214	4.64787	4.68543	5.119	5.31448	5.11448				14.095	13.9492	12.981	12.9584	13.4238	13.2435	13.5518	13.4612	14.9462	15.0134
Control	5.36584	5.14055	5.2532	0.112644	-0.112644		0.924891	1.08121					Control	14.095	13.9492	14.0221	0.0728607	-0.0728607		0.950751	1.0518
0 mg/L + Pro	5.17981	5.16881		-0.0733824	-0.084384		1.05218	1.06023					0 mg/L + Pro	12.981	12.9584		-1.04115	-1.06369		2.05787	2.09027
2.0 mg/L + Pro	4.36214	4.64787		-0.891057	-0.605322		1.85453	1.52132					2.0 mg/L + Pro	13.4238	13.2435		-0.598323	-0.77864		1.51396	1.71551
8.0 mg/L + Pro	4.68543	5.119		-0.567763	-0.134199		1.48222	1.09748					8.0 mg/L + Pro	13.5518	13.4612		-0.470312	-0.560856		1.38541	1.47514
16.0 mg/L + Pro	5.31448	5.11448		0.061285	-0.138714		0.95841	1.10092					16.0 mg/L + Pro	14.9462	15.0134		0.92405	0.991336		0.527027	0.503012
	0-1	0-2	0-1pro	0-2pro	2-1pro	2-2pro	8-1pro	8-2pro	16-1pro	16-2pro				0-1	0-2	0-1pro	0-2pro	2-1pro	2-2pro	8-1pro	8-2pro	16-1pro	16-2pro
GAPDH	19.7522	19.6564	19.9018	19.1626	19.2178	19.6119	18.5493	19.2493	17.4449	17.781			GAPDH	22.1211	22.2962	24.0105	23.8143	23.5893	22.7126	23.3989	22.5414	22.404	22.2141
	19.4292	19.2057	19.4359	18.4785	18.8872	18.9307	18.9199	18.7043	18.59	17.9745				24.2778	23.1464	23.4616	22.0205	24.1907	22.5641	22.9857	22.521	22.3981	21.928
OsAOS1	29.8393	28.5935	28.6791	27.8484	27.6009	27.946	28.9753	28.302	28.128	26.8708			OsAOS1	35.1012	33.7756	33.9814	30.7536	30.6183	30.5217	31.5276	30.8467	29.7869	31.1696
	29.7638	29.5444	29.6153	28.7251	28.3466	28.9259	28.5419	31.436	27.5989	28.6786				33.6633	33.8721	34.3019	33.7235	33.0839	30.5114	30.9886	30.6064	31.1926	29.2137
	10.0871	8.93715	8.77729	8.68584	8.3831	8.33408	10.426	9.0527	10.683	9.08984				12.9801	11.4794	9.97081	9.90914	7.029	7.80903	8.12865	8.30531	7.38296	8.95551
	10.3346	10.3387	10.1794	10.2466	9.45935	9.99524	9.62194	12.7317	9.00884	10.7041				9.38552	10.7258	10.8403	11.7029	8.89323	7.94729	8.00292	8.08543	8.79448	7.28571
	10.2109	9.63793	9.47832	9.46622	8.92123	9.16466	10.024	10.8922	9.84593	9.89699				11.1828	11.1026	10.4056	10.806	7.96112	7.87816	8.06579	8.19537	8.08872	8.12061
Control	10.2109	9.63793	9.9244	0.286462	-0.286462		0.81991	1.21965					Control	11.1828	11.1026	11.1427	0.040133	-0.040133		0.972565	1.02821
0 mg/L + Pro	9.47832	9.46622		-0.44607	-0.458177		1.36232	1.3738					0 mg/L + Pro	10.4056	10.806		-0.737114	-0.336652		1.66684	1.26282
2.0 mg/L + Pro	8.92123	9.16466		-1.00317	-0.759736		2.0044	1.69318					2.0 mg/L + Pro	7.96112	7.87816		-3.18158	-3.26453		9.07298	9.60997
8.0 mg/L + Pro	10.024	10.8922		0.0996002	0.967808		0.933292	0.511282					8.0 mg/L + Pro	8.06579	8.19537		-3.0769	-2.94733		8.43802	7.71318
16.0 mg/L + Pro	9.84593	9.89699		-0.0784651	-0.0274053		1.05589	1.01918					16.0 mg/L + Pro	8.08872	8.12061		-3.05397	-3.02209		8.30495	8.12342
	0-1	0-2	0-1pro	0-2pro	2-1pro	2-2pro	8-1pro	8-2pro	16-1pro	16-2pro				0-1	0-2	0-1pro	0-2pro	2-1pro	2-2pro	8-1pro	8-2pro	16-1pro	16-2pro
GAPDH	19.7522	19.6564	19.1626	19.9018	19.6119	19.2178	19.2493	18.5493	17.4449	18.59			GAPDH	24.2778	22.1211	23.8143	24.0105	23.5893	24.1907	23.3989	22.5414	22.2141	22.404
	19.4292	19.2057	19.4359	18.4785	18.8872	18.9307	18.9199	18.7043	17.9745	17.781				22.2962	23.1464	23.4616	22.0205	22.7126	22.5641	22.9857	22.521	22.3981	21.928
OsAOS2	27.745	28.1192	27.9156	28.0215	27.3939	27.4171	26.9032	27.065	25.6971	25.0297			OsAOS2	29.3975	29.5953	29.6812	28.9219	29.5988	29.0732	29.5336	28.981	29.0288	28.9923
	29.5338	28.6546	28.2243	28.224	27.5965	27.3644	27.8687	26.4723	25.1769	26.4518				30.2255	29.3621	29.0525	28.6441	28.7963	28.7813	29.4554	29.1209	27.8989	28.2237
	7.99276	8.46277	8.75303	8.11964	7.7819	8.19933	7.6539	8.51578	8.25217	6.43964				5.11972	7.47421	5.86687	4.91132	6.00945	4.88251	6.1347	6.4396	6.81465	6.58832
	10.1046	9.44899	8.78835	9.74545	8.70927	8.43372	8.94874	7.76798	7.20238	8.67083				7.92933	6.21572	5.59093	6.62357	6.0837	6.21724	6.46974	6.59989	5.50072	6.29568
	9.04867	8.95588	8.77069	8.93254	8.24559	8.31653	8.30132	8.14188	7.72727	7.55523				6.52453	6.84497	5.7289	5.76745	6.04658	5.54988	6.30222	6.51974	6.15768	6.442
Control	9.04867	8.95588	9.00227	0.0463934	-0.0463934		0.968354	1.03268					Control	6.52453	6.84497	6.68475	-0.160218	0.160218		1.11746	0.89489
0 mg/L + Pro	8.77069	8.93254		-0.231581	-0.0697317		1.17412	1.04952					0 mg/L + Pro	5.7289	5.76745		-0.955846	-0.917301		1.93972	1.88858
2.0 mg/L + Pro	8.24559	8.31653		-0.756688	-0.685747		1.68961	1.60853					2.0 mg/L + Pro	6.04658	5.54988		-0.638172	-1.13487		1.55636	2.19599
8.0 mg/L + Pro	8.30132	8.14188		-0.700954	-0.860394		1.62558	1.81553					8.0 mg/L + Pro	6.30222	6.51974		-0.382529	-0.165005		1.30363	1.12117
16.0 mg/L + Pro	7.72727	7.55523		-1.275	-1.44704		2.41999	2.72648					16.0 mg/L + Pro	6.15768	6.442		-0.527064	-0.242749		1.44099	1.18325
	0-1	0-2	0-1pro	0-2pro	2-1pro	2-2pro	8-1pro	8-2pro	16-1pro	16-2pro				0-1	0-2	0-1pro	0-2pro	2-1pro	2-2pro	8-1pro	8-2pro	16-1pro	16-2pro
GAPDH	20.3102	20.3017	20.548	19.6342	19.8666	19.9484	19.947	19.242	18.64	18.1241			GAPDH	25.0761	25.1204	25.3257	24.7942	25.4975	24.4268	23.1974	22.2447	22.9549	22.366
	20.3549	20.0606	20.3913	19.5365	19.5016	19.4981	19.4921	19.4506	17.7724	19.5307				25.6236	25.6873	25.0925	24.7087	22.4314	21.9143	22.8623	22.3666	22.5715	22.2408
OsAOS3	32.82	32.0282	32.5725	32.198	32.889	32.5456	32.4001	32.8048	32.9064	34.0777			OsAOS3	33.0013	32.1787	32.9019	32.512	31.3957	31.5092	32.1829	31.0657	31.7967	31.0606
	33.144	32.4137	33.3379	32.2848	33.7138	32.651	33.0111	32.4772	33.2016	32.2324				31.5568	31.8511	32.4914	31.5524	30.6866	30.1363	32.2082	30.6695	31.454	30.487
	12.5099	11.7265	12.0245	12.5638	13.0224	12.5972	12.4532	13.5628	14.2664	15.9537				7.92518	7.05833	7.57626	7.71776	5.89825	7.08232	8.98552	8.82097	8.84186	8.69465
	12.4651	12.3531	12.9467	12.7483	14.2122	13.1529	13.519	13.0266	15.4292	12.7017				5.93321	6.16382	7.39886	6.84363	8.25516	8.22196	9.34593	8.30281	8.88246	8.24619
	12.4875	12.0398	12.4856	12.6561	13.6173	12.875	12.9861	13.2947	14.8478	14.3277				6.9292	6.61108	7.48756	7.28069	7.0767	7.65214	9.16573	8.56189	8.86216	8.47042
Control	12.4875	12.0398	12.2636	0.223855	-0.223855		0.856274	1.16785					Control	6.9292	6.61108	6.77014	0.15906	-0.15906		0.895608	1.11656
0 mg/L + Pro	12.4856	12.6561		0.221963	0.392433		0.857398	0.761844					0 mg/L + Pro	7.48756	7.28069		0.717425	0.510558		0.608182	0.701951
2.0 mg/L + Pro	13.6173	12.875		1.35364	0.6114		0.391303	0.654561					2.0 mg/L + Pro	7.0767	7.65214		0.306569	0.882005		0.808562	0.542613
8.0 mg/L + Pro	12.9861	13.2947		0.722453	1.03108		0.606066	0.489342					8.0 mg/L + Pro	9.16573	8.56189		2.39559	1.79175		0.190045	0.288821
16.0 mg/L + Pro	14.8478	14.3277		2.58416	2.06404		0.166759	0.239146					16.0 mg/L + Pro	8.86216	8.47042		2.09202	1.70028		0.234551	0.307726
	0-1	0-2	0-1pro	0-2pro	2-1pro	2-2pro	8-1pro	8-2pro	16-1pro	16-2pro				0-1	0-2	0-1pro	0-2pro	2-1pro	2-2pro	8-1pro	8-2pro	16-1pro	16-2pro
GAPDH	20.2086	20.844	19.8112	20.8152	19.9441	20.2318	19.8449	19.4844	18.4483	18.3382			GAPDH	23.9213	24.1146	23.7584	23.7476	22.6385	22.9521	23.0161	22.198	21.7548	22.2685
	20.5268	20.3246	20.2895	19.8349	20.13	19.7158	19.6474	18.6769	18.9195	18.7679				23.3641	23.467	23.2227	22.617	23.4202	22.0095	22.0725	22.9188	19.9783	21.9098
OsAOS4	33.8358	35.1617	33.4951	34.015	33.1562	33.6623	33.8882	33.7112	33.2794	33.6236			OsAOS4	32.0435	32.9745	32.0349	31.6632	32.0849	31.5188	31.9331	31.6662	31.1903	32.5563
	35.1618	34.5519	34.6219	34.9093	34.5861	33.8124	35.1038	33.8773	35.0037	34.259				31.6112	31.3781	31.4355	31.546	32.0346	31.824	32.2953	31.9346	32.2166	31.7879
	13.6272	14.3176	13.684	13.1998	13.2121	13.4305	14.0433	14.2268	14.8311	15.2854				8.12219	8.85986	8.27653	7.91555	9.44633	8.56666	8.91698	9.46818	9.43551	10.2877
	14.6349	14.2274	14.3324	15.0744	14.4561	14.0966	15.4564	15.2004	16.0842	15.4911				8.24709	7.91106	8.21283	8.92907	8.61439	9.81445	10.2228	9.01586	12.2383	9.87809
	14.1311	14.2725	14.0082	14.1371	13.8341	13.7635	14.7499	14.7136	15.4577	15.3883				8.18464	8.38546	8.24468	8.42231	9.03036	9.19056	9.56991	9.24202	10.8369	10.0829
Control	14.1311	14.2725	14.2018	-0.0707208	0.0707208		1.05024	0.952162					Control	8.18464	8.38546	8.28505	-0.10041	0.10041		1.07208	0.932768
0 mg/L + Pro	14.0082	14.1371		-0.193598	-0.0646876		1.14361	1.04586					0 mg/L + Pro	8.24468	8.42231		-0.0403724	0.137259		1.02838	0.909245
2.0 mg/L + Pro	13.8341	13.7635		-0.367692	-0.438239		1.29029	1.35495					2.0 mg/L + Pro	9.03036	9.19056		0.745308	0.905505		0.59654	0.533846
8.0 mg/L + Pro	14.7499	14.7136		0.5481	0.511826		0.68392	0.701334					8.0 mg/L + Pro	9.56991	9.24202		1.28486	0.956973		0.410412	0.515137
16.0 mg/L + Pro	15.4577	15.3883		1.25588	1.18648		0.418738	0.439372					16.0 mg/L + Pro	10.8369	10.0829		2.55184	1.79786		0.170537	0.287601
	0-1	0-2	0-1pro	0-2pro	2-1pro	2-2pro	8-1pro	8-2pro	16-1pro	16-2pro				0-1	0-2	0-1pro	0-2pro	2-1pro	2-2pro	8-1pro	8-2pro	16-1pro	16-2pro
GAPDH	20.9637	20.8231	20.7146	21.1129	19.9318	22.3867	20.6773	19.6683	18.8692	18.5236			GAPDH	20.1789	20.887	21.1951	20.4192	20.6069	20.7733	20.7531	20.4736	20.4407	19.6072
	20.6429	20.2471	20.2817	19.9134	20.8168	19.8033	19.7143	19.5399	19.0071	19.2209				21.146	21.3238	20.6092	20.7351	20.8536	19.8818	20.9761	19.9643	20.5548	19.3205
OsAOC	23.1805	22.204	21.6291	22.4064	21.1108	22.1859	22.131	21.3105	20.9611	21.7771			OsAOC	27.6767	27.0339	26.9028	26.5039	24.1598	25.2357	25.1147	24.8261	25.4401	24.6863
	23.6394	22.7718	23.0178	22.3557	21.7021	21.9972	22.4221	21.531	21.539	21.1373				26.559	27.5041	27.1361	26.7097	25.9935	24.2727	25.0849	24.4634	25.3622	24.671
	2.21682	1.38087	0.914488	1.29346	1.17896	-0.200844	1.45372	1.64216	2.09186	3.25349				7.49785	6.14688	5.70763	6.08472	3.55287	4.46247	4.36164	4.35253	4.99937	5.07914
	2.53763	2.52463	2.73609	2.44231	0.885225	2.19399	2.70782	1.9911	2.53182	1.91639				5.41299	6.18032	6.52694	5.97462	5.13986	4.39084	4.10883	4.49915	4.80741	5.35049
	2.37722	1.95275	1.82529	1.86789	1.03209	0.996572	2.08077	1.81663	2.31184	2.58494				6.45542	6.1636	6.11729	6.02967	4.34636	4.42666	4.23523	4.42584	4.90339	5.21481
Control	2.37722	1.95275	2.16499	0.212238	-0.212238		0.863197	1.15848					Control	6.45542	6.1636	6.30951	0.145911	-0.145911		0.903809	1.10643
0 mg/L + Pro	1.82529	1.86789		-0.339699	-0.297099		1.26549	1.22867					0 mg/L + Pro	6.11729	6.02967		-0.192224	-0.279842		1.14252	1.21406
2.0 mg/L + Pro	1.03209	0.996572		-1.13289	-1.16841		2.19298	2.24765					2.0 mg/L + Pro	4.34636	4.42666		-1.96315	-1.88285		3.89913	3.68804
8.0 mg/L + Pro	2.08077	1.81663		-0.0842185	-0.348356		1.06011	1.27311					8.0 mg/L + Pro	4.23523	4.42584		-2.07428	-1.88367		4.21134	3.69014
16.0 mg/L + Pro	2.31184	2.58494		0.146851	0.419953		0.90322	0.747449					16.0 mg/L + Pro	4.90339	5.21481		-1.40612	-1.0947		2.65024	2.13568
	0-1	0-2	0-1pro	0-2pro	2-1pro	2-2pro	8-1pro	8-2pro	16-1pro	16-2pro				0-1	0-2	0-1pro	0-2pro	2-1pro	2-2pro	8-1pro	8-2pro	16-1pro	16-2pro
GAPDH	20.9637	20.8231	20.7146	21.1129	22.3867	20.8168	20.6773	19.6683	18.8692	18.5236			GAPDH	20.1789	20.887	21.1951	20.4192	20.7733	20.8536	20.7531	20.4736	19.6072	20.4407
	20.6429	20.2471	20.2817	19.9134	19.9318	19.8033	19.7143	19.5399	19.0071	19.2209				21.146	21.3238	20.6092	20.7351	20.6069	19.8818	20.9761	19.9643	20.5548	19.3205
OsOPR7	25.6688	25.1756	24.313	25.679	24.7599	24.0797	23.1901	23.3409	22.818	23.0184			OsOPR7	28.9688	28.6967	29.0281	28.3661	27.8852	27.3394	26.6694	25.9167	26.2125	26.2339		26.6295
	25.8347	25.0055	25.8566	24.4496	24.3765	23.9473	23.7969	23.4936	22.8914	22.4503				28.3117	29.4834	28.654	28.4105	25.9135	25.377	26.5896	26.2069	26.4165	26.2924
	4.70517	4.35242	3.59842	4.56603	2.37313	3.26285	2.51283	3.67263	3.94882	4.49487				8.7899	7.8097	7.833	7.94696	7.11193	6.48573	5.9163	5.44318	6.60531	5.79322
	5.19181	4.75838	5.57489	4.53624	4.44475	4.14409	4.08262	3.95368	3.8842	3.22944				7.16574	8.1596	8.04487	7.67544	5.30663	5.49522	5.61349	6.24267	5.86168	6.97192
	4.94849	4.5554	4.58665	4.55113	3.40894	3.70347	3.29773	3.81315	3.91651	3.86216				7.97782	7.98465	7.93894	7.8112	6.20928	5.99048	5.7649	5.84293	6.2335	6.38257
Control	4.94849	4.5554	4.75195	0.196546	-0.196546		0.872638	1.14595					Control	7.98465	7.97782	7.98123	0.00341606	-0.00341606		0.997635	1.00237
0 mg/L + Pro	4.58665	4.55113		-0.165294	-0.200812		1.12139	1.14935					0 mg/L + Pro	7.93894	7.8112		-0.0422991	-0.170033		1.02975	1.12508
2.0 mg/L + Pro	3.40894	3.70347		-1.34301	-1.04848		2.5368	2.06835					2.0 mg/L + Pro	6.20928	5.99048		-1.77195	-1.99076		3.41516	3.97446
8.0 mg/L + Pro	3.29773	3.81315		-1.45422	-0.938792		2.74008	1.91692					8.0 mg/L + Pro	5.7649	5.84293		-2.21634	-2.13831		4.64712	4.40245
16.0 mg/L + Pro	3.91651	3.86216		-0.835436	-0.889791		1.7844	1.85291					16.0 mg/L + Pro	6.2335	6.38257		-1.74774	-1.59866		3.35832	3.02862
	0-1	0-2	0-1pro	0-2pro	2-1pro	2-2pro	8-1pro	8-2pro	16-1pro	16-2pro				0-1	0-2	0-1pro	0-2pro	2-1pro	2-2pro	8-1pro	8-2pro	16-1pro	16-2pro
GAPDH	20.844	20.2086	20.8152	19.8112	19.9441	20.2318	19.8449	19.4844	18.3382	18.9195			GAPDH	23.9213	24.1146	23.7584	23.7476	22.9521	22.6385	23.0161	22.198	22.2685	21.7548
	20.5268	20.3246	20.2895	19.8349	20.13	19.7158	19.6474	18.6769	18.4483	18.7679				23.3641	23.467	22.617	23.2227	23.4202	22.0095	22.9188	22.0725	19.9783	21.9098
OsOPR8	25.1918	25.268	25.6035	24.8994	24.5056	24.5553	24.7637	24.4881	23.7614	23.8744			OsOPR8	28.1671	28.5892	27.3716	27.8437	27.8112	25.6511	27.3745	27.5662	27.3086	27.1706
	26.3363	25.7335	26.2906	25.4654	25.0675	25.0382	24.5304	23.8947	23.3898	23.6803				29.3244	28.5136	28.5647	28.5868	28.0144	27.3466	27.658	26.632	27.4221	27.6125
	4.3478	5.05938	4.78831	5.08824	4.56149	4.32352	4.9188	5.00373	5.4232	4.95486				4.24582	4.47451	3.61326	4.09611	4.85905	3.0125	4.3583	5.36821	5.04003	5.41584
	5.80944	5.40894	6.00117	5.6305	4.93747	5.32241	4.88302	5.21787	4.94152	4.91241				5.96023	5.04657	5.94778	5.36415	4.59416	5.33709	4.73922	4.55946	7.44376	5.70266
	5.07862	5.23416	5.39474	5.35937	4.74948	4.82297	4.90091	5.1108	5.18236	4.93363				5.10303	4.76054	4.78052	4.73013	4.72661	4.1748	4.54876	4.96383	6.24189	5.55925
Control	5.07862	5.23416	5.15639	-0.0777702	0.0777702		1.05539	0.947521					Control	5.10303	4.76054	4.93179	0.171241	-0.171241		0.888078	1.12603
0 mg/L + Pro	5.39474	5.35937		0.23835	0.202986		0.847714	0.868751					0 mg/L + Pro	4.78052	4.73013		-0.151266	-0.201657		1.11054	1.15002
2.0 mg/L + Pro	4.74948	4.82297		-0.406908	-0.333422		1.32584	1.26					2.0 mg/L + Pro	4.72661	4.1748		-0.205179	-0.75699		1.15283	1.68996
8.0 mg/L + Pro	4.90091	5.1108		-0.255478	-0.0455885		1.19373	1.0321					8.0 mg/L + Pro	4.54876	4.96383		-0.383022	0.0320497		1.30407	0.97803
16.0 mg/L + Pro	5.18236	4.93363		0.0259705	-0.222755		0.98216	1.16696					16.0 mg/L + Pro	6.24189	5.55925		1.31011	0.627464		0.403291	0.647313
	0-1	0-2	0-1pro	0-2pro	2-1pro	2-2pro	8-1pro	8-2pro	16-1pro	16-2pro				0-1	0-2	0-1pro	0-2pro	2-1pro	2-2pro	8-1pro	8-2pro	16-1pro	16-2pro
GAPDH	20.3017	20.3102	19.6342	20.548	19.9484	19.8666	19.947	19.4921	19.5307	18.1241			GAPDH	25.6236	25.0761	25.3257	24.7942	25.4975	22.4314	23.1974	22.2447	22.366	22.9549
	20.3549	20.0606	20.3913	19.5365	19.5016	19.4981	19.242	19.4506	17.7724	18.64				25.1204	25.6873	25.0925	24.7087	24.4268	21.9143	22.8623	22.3666	22.5715	22.2408
OsJAR1	23.0901	23.872	22.3112	22.9666	22.0503	22.4238	22.2397	22.4111	21.8288	21.5522			OsJAR1	29.9273	29.7298	29.6385	29.3792	29.3309	26.7352	27.5011	27.5927	28.0816	27.7257
	24.4718	23.4716	23.637	22.8652	22.2361	21.9136	21.9916	21.5756	20.6024	20.9787				30.0662	30.5373	30.1838	29.3316	28.9367	26.6502	27.5028	26.3884	27.1668	27.185
	2.78839	3.56184	2.67695	2.41865	2.10189	2.55712	2.29268	2.91898	2.29811	2.91224				4.30369	4.65372	4.31283	4.58494	3.83348	4.3038	4.30374	5.34795	5.71567	4.77083
	4.11686	3.41098	3.24574	3.32875	2.73455	2.41545	2.74966	2.12507	2.82998	2.85465				4.94585	4.85	5.09125	4.62292	4.50988	4.73588	4.64056	4.02175	4.59528	4.94423
	3.45263	3.48641	2.96135	2.8737	2.41822	2.48629	2.52117	2.52203	2.56404	2.88344				4.62477	4.75186	4.70204	4.60393	4.17168	4.51984	4.47215	4.68485	5.15547	4.85753
Control	3.45263	3.48641	3.46952	-0.0168934	0.0168934		1.01178	0.988359					Control	4.62477	4.75186	4.68831	-0.0635476	0.0635476		1.04503	0.956908
0 mg/L + Pro	2.96135	2.8737		-0.508173	-0.59582		1.42225	1.51133					0 mg/L + Pro	4.70204	4.60393		0.0137248	-0.0843816		0.990532	1.06023
2.0 mg/L + Pro	2.41822	2.48629		-1.0513	-0.983233		2.0724	1.97689					2.0 mg/L + Pro	4.17168	4.51984		-0.516634	-0.168478		1.43061	1.12387
8.0 mg/L + Pro	2.52117	2.52203		-0.948349	-0.947494		1.92966	1.92852					8.0 mg/L + Pro	4.47215	4.68485		-0.216162	-0.00346041		1.16164	1.0024
16.0 mg/L + Pro	2.56404	2.88344		-0.905477	-0.586079		1.87316	1.50116					16.0 mg/L + Pro	5.15547	4.85753		0.467159	0.169218		0.723388	0.889325
	0-1	0-2	0-1pro	0-2pro	2-1pro	2-2pro	8-1pro	8-2pro	16-1pro	16-2pro				0-1	0-2	0-1pro	0-2pro	2-1pro	2-2pro	8-1pro	8-2pro	16-1pro	16-2pro
GAPDH	21.6044	22.1335	21.7414	21.9644	21.6999	22.0988	22.0525	22.0644	19.8832	20.0451			GAPDH	25.2159	24.5102	24.8062	24.7205	24.2206	24.3636	24.0759	24.3805	23.4804	23.5695
	21.9774	21.4874	21.9759	21.8953	21.1442	20.9633	21.3946	21.6907	20.395	20.6463				24.394	24.57	24.3316	24.6325	24.3562	24.0324	24.3047	24.102	23.6154	23.6155
OsJAR2	26.554	27.9115	27.4132	27.0292	27.0071	27.0453	27.4663	27.9304	25.6025	25.9963			OsJAR2	33.3569	33.6008	32.3134	32.8172	32.7894	32.2159	31.071	32.2447	30.2744	30.7477
	28.3443	26.692	27.0134	27.1111	25.7589	25.8775	26.6953	26.4814	25.0366	25.0352				34.7847	33.8651	33.4369	32.2441	32.4857	32.8374	32.1797	30.6805	30.6211	30.3107
	4.9496	5.77791	5.67172	5.06479	5.30724	4.94649	5.41378	5.86598	5.71932	5.95118				8.14098	9.09063	7.50723	8.09672	8.56879	7.85234	6.99515	7.86419	6.79391	7.17823
	6.36693	5.20456	5.03757	5.21573	4.61469	4.91421	5.3007	4.79071	4.64163	4.38895				10.3907	9.29516	9.10533	7.61162	8.12953	8.805	7.87501	6.57855	7.00575	6.69523
	5.65827	5.49123	5.35464	5.14026	4.96096	4.93035	5.35724	5.32834	5.18048	5.17006				9.26584	9.19289	8.30628	7.85417	8.34916	8.32867	7.43508	7.22137	6.89983	6.93673
Control	5.65827	5.49123	5.57475	0.0835176	-0.0835176		0.943754	1.0596					Control	9.26584	9.19289	9.22937	0.0364752	-0.0364752		0.975034	1.0256
0 mg/L + Pro	5.35464	5.14026		-0.220108	-0.434493		1.16482	1.35144					0 mg/L + Pro	8.30628	7.85417		-0.923087	-1.3752		1.89617	2.59403
2.0 mg/L + Pro	4.96096	4.93035		-0.613787	-0.644404		1.53027	1.56309					2.0 mg/L + Pro	8.34916	8.32867		-0.880209	-0.9007		1.84064	1.86697
8.0 mg/L + Pro	5.35724	5.32834		-0.217508	-0.246409		1.16272	1.18625					8.0 mg/L + Pro	7.43508	7.22137		-1.79429	-2.008		3.46845	4.02225
16.0 mg/L + Pro	5.18048	5.17006		-0.394272	-0.404686		1.31428	1.3238					16.0 mg/L + Pro	6.89983	6.93673		-2.32954	-2.29264		5.02644	4.89952
	0-1	0-2	0-1pro	0-2pro	2-1pro	2-2pro	8-1pro	8-2pro	16-1pro	16-2pro				0-1	0-2	0-1pro	0-2pro	2-1pro	2-2pro	8-1pro	8-2pro	16-1pro	16-2pro
GAPDH	21.4883	21.8171	21.4563	21.7376	20.9591	21.7793	22.2165	21.1134	19.6856	19.9073			GAPDH	24.7995	24.3845	24.3254	23.6233	23.9667	23.8674	23.5409	23.6811	22.8894	22.8528
	20.9313	20.6357	21.0017	20.7455	21.2883	20.0568	21.3544	20.7859	19.8351	20.3996				23.5886	23.9496	23.8831	23.6818	24.1546	23.2029	23.5323	23.5633	22.9004	22.6863
OsJAR3	34.3101	34.8679	34.5716	34.1019	33.6495	33.4207	33.4906	33.745	34.45	35.5062			OsJAR3	33.0805	33.0048	33.6837	33.3432	32.1411	31.4878	32.1146	32.955	30.425	32.174
	35.203	34.2956	36.6889	34.4514	33.8873	32.8198	34.7913	34.113	34.2623	32.911				33.6819	33.6535	33.3559	32.4195	32.1726	31.6991	31.5596	30.5661	32.4127	30.5996
	12.8218	13.0508	13.1152	12.3642	12.6905	11.6415	11.274	12.6316	14.7644	15.5989				8.28104	8.62021	9.35827	9.71986	8.17436	7.62041	8.57367	9.27389	7.53556	9.32116
	14.2716	13.66	13.5699	13.706	12.5991	12.763	13.4369	13.3271	14.4273	12.5114				10.0933	9.70394	9.47281	8.73771	8.01798	8.49615	8.02724	7.00276	9.51235	7.91329
	13.5467	13.3554	13.3426	13.0351	12.6448	12.2022	12.3555	12.9793	14.5959	14.0551				9.18717	9.16208	9.41554	9.22879	8.09617	8.05828	8.30046	8.13833	8.52396	8.61722
Control	13.5467	13.3554	13.4511	0.095643	-0.095643		0.935855	1.06854					Control	9.18717	9.16208	9.17462	0.0125484	-0.0125484		0.99134	1.00874
0 mg/L + Pro	13.3426	13.0351		-0.108482	-0.415974		1.07809	1.3342					0 mg/L + Pro	9.41554	9.22879		0.240919	0.0541639		0.846206	0.963152
2.0 mg/L + Pro	12.6448	12.2022		-0.806307	-1.24882		1.74873	2.37647					2.0 mg/L + Pro	8.09617	8.05828		-1.07845	-1.11634		2.11177	2.16797
8.0 mg/L + Pro	12.3555	12.9793		-1.09559	-0.471715		2.13701	1.38676					8.0 mg/L + Pro	8.30046	8.13833		-0.874167	-1.0363		1.83295	2.05096
16.0 mg/L + Pro	14.5959	14.0551		1.14479	0.604079		0.452255	0.657891					16.0 mg/L + Pro	8.52396	8.61722		-0.650667	-0.557403		1.56989	1.47162
	0-1	0-2	0-1pro	0-2pro	2-1pro	2-2pro	8-1pro	8-2pro	16-1pro	16-2pro				0-1	0-2	0-1pro	0-2pro	2-1pro	2-2pro	8-1pro	8-2pro	16-1pro	16-2pro
GAPDH	21.8171	21.4883	21.4563	21.7376	21.7793	20.9591	22.2165	21.1134	19.6856	19.9073			GAPDH	24.7995	24.3845	24.3254	23.8831	23.9667	24.1546	23.6811	23.5409	22.8528	22.8894
	20.9313	20.6357	21.0017	20.7455	21.2883	20.0568	21.3544	20.7859	19.8351	20.3996				23.5886	23.9496	23.6233	23.6818	23.8674	23.2029	23.5323	23.5633	22.9004	22.6863
OsJMT1	29.1616	28.7561	28.1443	27.9062	25.9425	25.3481	26.3621	25.4628	23.47	23.2909			OsJMT1	34.5737	34.8167	34.147	33.8559	34.9414	34.503	35.0969	35.5664	34.8623	35.4799
	28.1706	27.7113	27.9186	28.0799	26.8202	25.1922	26.0803	25.0069	23.6982	24.454				34.1911	34.1233	33.3531	33.4599	34.2257	33.9648	36.792	35.471	34.6631	34.3402
	7.34455	7.26782	6.68798	6.16859	4.16322	4.38906	4.14552	4.34946	3.78437	3.38363				9.77423	10.4321	9.82161	9.9728	10.9747	10.3484	11.4158	12.0255	12.0095	12.5904
	7.23929	7.07566	6.91696	7.33443	5.53193	5.13534	4.72593	4.22103	3.86309	4.05437				10.6025	10.1737	9.72974	9.7781	10.3584	10.7619	13.2597	11.9077	11.7627	11.6538
	7.29192	7.17174	6.80247	6.75151	4.84757	4.7622	4.43573	4.28525	3.82373	3.719				10.1884	10.3029	9.77568	9.87545	10.6665	10.5552	12.3377	11.9666	11.8861	12.1221
Control	7.29192	7.17174	7.23183	0.0600895	-0.0600895		0.959205	1.04253					Control	10.1884	10.3029	10.2456	-0.0572853	0.0572853		1.04051	0.961071
0 mg/L + Pro	6.80247	6.75151		-0.429355	-0.480315		1.34663	1.39505					0 mg/L + Pro	9.77568	9.87545		-0.469974	-0.370197		1.38508	1.29253
2.0 mg/L + Pro	4.84757	4.7622		-2.38426	-2.46962		5.22075	5.539					2.0 mg/L + Pro	10.6665	10.5552		0.42087	0.309505		0.746974	0.806919
8.0 mg/L + Pro	4.43573	4.28525		-2.7961	-2.94658		6.94559	7.7092					8.0 mg/L + Pro	12.3377	11.9666		2.09206	1.72094		0.234545	0.303351
16.0 mg/L + Pro	3.82373	3.719		-3.4081	-3.51283		10.6155	11.4148					16.0 mg/L + Pro	11.8861	12.1221		1.64046	1.87648		0.320755	0.272347
	0-1	0-2	0-1pro	0-2pro	2-1pro	2-2pro	8-1pro	8-2pro	16-1pro	16-2pro				0-1	0-2	0-1pro	0-2pro	2-1pro	2-2pro	8-1pro	8-2pro	16-1pro	16-2pro
GAPDH	21.4956	20.562	21.5563	20.834	21.4759	20.5955	20.9616	21.0099	19.5521	20.1055			GAPDH	22.6909	23.5784	23.6279	23.4151	22.8458	23.3171	22.5578	22.675	21.7869	21.8088
	20.562	20.6815	21.0849	20.7022	21.223	19.924	20.8959	20.4639	18.9432	19.5606				22.1798	22.9806	23.1687	23.1647	23.4817	22.7246	22.9389	23.1183	22.6779	22.3341
OsJMT2	31.4562	30.7953	31.4177	30.7655	32.412	30.473	30.0497	29.7658	29.0547	29.6131			OsJMT2	33.3784	33.5885	34.0907	33.3885	33.3946	33.3353	32.6898	33.3097	31.7971	32.2822
	31.0823	30.6622	30.8623	30.5277	31.065	31.0508	29.9629	29.5263	29.0158	29.4004				32.7642	33.7708	33.1285	33.53	33.7795	33.2254	33.7353	33.7447	32.4434	31.8915
	9.96051	10.2332	9.86145	9.93144	10.936	9.87752	9.08811	8.7559	9.50261	9.50759				10.6874	10.0101	10.4627	9.97332	10.5488	10.0182	10.132	10.6347	10.0102	10.4734
	10.5203	9.9807	9.77739	9.82548	9.84203	11.1269	9.06702	9.06238	10.0727	9.83977				10.5844	10.7903	9.95986	10.3653	10.2978	10.5008	10.7964	10.6264	9.76552	9.55737
	10.2404	10.107	9.81942	9.87846	10.389	10.5022	9.07756	8.90914	9.78763	9.67368				10.6359	10.4002	10.2113	10.1693	10.4233	10.2595	10.4642	10.6306	9.88787	10.0154
Control	10.2404	10.107	10.1737	0.0667193	-0.0667193		0.954807	1.04733					Control	10.6359	10.4002	10.518	0.117857	-0.117857		0.921556	1.08512
0 mg/L + Pro	9.81942	9.87846		-0.354275	-0.295232		1.27834	1.22708					0 mg/L + Pro	10.2113	10.1693		-0.306741	-0.348738		1.23691	1.27345
2.0 mg/L + Pro	10.389	10.5022		0.215336	0.328493		0.861346	0.796368					2.0 mg/L + Pro	10.4233	10.2595		-0.0947504	-0.258523		1.06788	1.19625
8.0 mg/L + Pro	9.07756	8.90914		-1.09613	-1.26455		2.13781	2.40253					8.0 mg/L + Pro	10.4642	10.6306		-0.0537994	0.112518		1.03799	0.924972
16.0 mg/L + Pro	9.78763	9.67368		-0.386059	-0.500013		1.30682	1.41423					16.0 mg/L + Pro	9.88787	10.0154		-0.630175	-0.502655		1.54775	1.41682
	0-1	0-2	0-1pro	0-2pro	2-1pro	2-2pro	8-1pro	8-2pro	16-1pro	16-2pro				0-1	0-2	0-1pro	0-2pro	2-1pro	2-2pro	8-1pro	8-2pro	16-1pro	16-2pro
GAPDH	21.2549	19.7543	20.9871	20.3837	20.6183	20.1206	20.8837	20.4406	18.8118	18.5537			GAPDH	23.703	22.1675	23.6299	23.2485	23.7958	23.4051	23.0869	21.2236	22.8181	22.3753
	20.5534	19.9411	20.6478	20.2866	20.6496	19.4402	20.3426	20.2233	19.0009	19.3427				23.0719	23.255	23.2976	23.2018	23.8077	22.6136	23.0836	22.8785	22.8903	22.464
OsJMT3	31.3743	30.2912	31.2497	30.8637	32.8774	32.4094	31.337	31.238	29.1455	28.7954			OsJMT3	30.3848	29.0493	29.3616	30.0024	29.786	29.41	29.6536	27.4916	29.2878	29.3519
	31.4618	30.7111	31.2846	30.914	33.2084	32.8634	31.414	31.0162	28.4936	28.829				29.2489	29.6782	29.6745	28.4425	31.0828	29.5835	29.8035	29.5881	29.9043	28.2861
	10.1194	10.5369	10.2627	10.48	12.2591	12.2889	10.4533	10.7974	10.3337	10.2417				6.68182	6.88185	5.73171	6.75389	5.99022	6.00489	6.56664	6.26791	6.46963	6.97667
	10.9085	10.77	10.6368	10.6275	12.5587	13.4233	11.0714	10.7929	9.49277	9.48638				6.17695	6.42324	6.37689	5.2407	7.27514	6.9699	6.71994	6.70968	7.01399	5.82207
	10.5139	10.6535	10.4497	10.5538	12.4089	12.8561	10.7623	10.7951	9.91325	9.86405				6.42938	6.65254	6.0543	5.9973	6.63268	6.48739	6.64329	6.48879	6.74181	6.39937
Control	10.5139	10.6535	10.5837	-0.0697541	0.0697541		1.04954	0.9528					Control	6.42938	6.65254	6.54096	-0.111581	0.111581		1.08041	0.925573
0 mg/L + Pro	10.4497	10.5538		-0.133981	-0.0299535		1.09732	1.02098					0 mg/L + Pro	6.0543	5.9973		-0.486662	-0.543666		1.4012	1.45767
2.0 mg/L + Pro	12.4089	12.8561		1.82521	2.27236		0.2822	0.206991					2.0 mg/L + Pro	6.63268	6.48739		0.0917147	-0.0535685		0.938407	1.03783
8.0 mg/L + Pro	10.7623	10.7951		0.178644	0.211446		0.883533	0.863671					8.0 mg/L + Pro	6.64329	6.48879		0.102324	-0.0521685		0.931531	1.03682
16.0 mg/L + Pro	9.91325	9.86405		-0.670454	-0.719655		1.59157	1.64679					16.0 mg/L + Pro	6.74181	6.39937		0.200848	-0.14159		0.870039	1.10312
	0-1	0-2	0-1pro	0-2pro	2-1pro	2-2pro	8-1pro	8-2pro	16-1pro	16-2pro				0-1	0-2	0-1pro	0-2pro	2-1pro	2-2pro	8-1pro	8-2pro	16-1pro	16-2pro
GAPDH	22.1461	21.6493	21.4923	21.4184	21.1164	21.397	20.9402	20.4976	19.2984	19.2328			GAPDH	24.7598	23.3853	25.3171	24.8139	17.3817	23.6811	23.2072	23.1182	20.463	21.5454
	21.3496	21.4097	21.496	17.5632	20.7647	20.6322	20.9381	20.6938	19.3791	19.5667				24.8817	24.6777	24.7162	23.7677	23.8086	23.4767	21.9601	21.0725	21.2821	20.2189
OsCOI1	24.3437	23.907	23.9215	23.5756	22.3318	22.9702	22.1866	22.6289	20.8155	21.1134			OsCOI1	28.2107	26.839	27.7297	27.534	26.2639	26.0345	25.3817	24.7773	23.1022	24.3819
	23.6293	23.7514	23.5444	23.2592	23.1803	22.3632	22.2926	21.7421	22.0469	21.1399				28.0994	28.4229	27.2213	27.3215	26.0564	25.6934	25.1621	24.3315	24.1223	23.0307
	2.19752	2.25767	2.42922	2.15712	1.21541	1.57314	1.2464	2.13132	1.51705	1.88052				3.45097	3.45368	2.41261	2.72011	2.45534	2.35339	2.17452	1.6591	2.63913	2.83651
	2.27972	2.34173	2.04838	1.84072	2.41566	1.731	1.35451	1.04831	2.6678	1.57324				3.21767	3.74516	2.50507	2.5076	2.24787	2.21671	3.20198	3.25903	2.84025	2.8118
	2.23862	2.2997	2.2388	1.99892	1.81554	1.65207	1.30046	1.58981	2.09242	1.72688				3.33432	3.59942	2.45884	2.61386	2.35161	2.28505	2.68825	2.45906	2.73969	2.82416
Control	2.23862	2.2997	2.26916	-0.030541	0.030541		1.0214	0.979053					Control	3.33432	3.59942	3.46687	-0.132552	0.132552		1.09623	0.912217
0 mg/L + Pro	2.2388	1.99892		-0.0303588	-0.270237		1.02127	1.20601					0 mg/L + Pro	2.45884	2.61386		-1.00803	-0.853013		2.01116	1.80627
2.0 mg/L + Pro	1.81554	1.65207		-0.453622	-0.617092		1.36947	1.53378					2.0 mg/L + Pro	2.35161	2.28505		-1.11526	-1.18182		2.16634	2.26863
8.0 mg/L + Pro	1.30046	1.58981		-0.9687	-0.679345		1.95708	1.60141					8.0 mg/L + Pro	2.68825	2.45906		-0.77862	-1.00781		1.71549	2.01085
16.0 mg/L + Pro	2.09242	1.72688		-0.176735	-0.542279		1.13032	1.45627					16.0 mg/L + Pro	2.73969	2.82416		-0.727177	-0.642712		1.6554	1.56126
	0-1	0-2	0-1pro	0-2pro	2-1pro	2-2pro	8-1pro	8-2pro	16-1pro	16-2pro				0-1	0-2	0-1pro	0-2pro	2-1pro	2-2pro	8-1pro	8-2pro	16-1pro	16-2pro
GAPDH	19.065	21.431	20.028	19.287	18.529	18.379	19.754	18.947	18.233	18.857			GAPDH	23.9471	23.9752	23.0361	24.0763	23.6621	22.9297	22.1979	22.1854	20.6552	19.6291
	19.727	16.714	20.521	19.928	20.238	19.78	19.699	19.789	18.085	17.832				24.0276	24.1954	23.9332	23.6259	22.8444	21.6804	22.2874	18.2467	20.8463	19.5845
OsCOI2	23.137	23.792	22.968	22.116	20.714	20.393	21.113	21.373	20.469	20.294			OsCOI2	27.3702	27.673	27.2545	26.7817	28.4777	25.6685	24.7703	23.3517	24.9685	23.8785
	24.274	23.084	22.64	22.527	22.252	21.737	21.373	20.857	19.915	20.093				27.4221	27.1542	26.9263	27.0719	26.4525	26.4963	25.3637	22.2207	24.9303	23.6385
	4.072	2.361	2.94	2.829	2.185	2.014	1.359	2.426	2.236	1.437				3.42305	3.69774	4.21838	2.70543	4.81555	2.7388	2.57241	1.16623	4.31329	4.24937
	4.547	6.37	2.119	2.599	2.014	1.957	1.674	1.068	1.83	2.261				3.39447	2.95882	2.99316	3.44604	3.60805	4.81587	3.07628	3.97402	4.08399	4.05399
	4.3095	4.3655	2.5295	2.714	2.0995	1.9855	1.5165	1.747	2.033	1.849				3.40876	3.32828	3.60577	3.07574	4.2118	3.77733	2.82435	2.57013	4.19864	4.15168
Control	4.3095	4.3655	4.3375	-0.028	0.028		1.0196	0.980779					Control	3.40876	3.32828	3.36852	0.0402393	-0.0402393		0.972494	1.02828
0 mg/L + Pro	2.5295	2.714		-1.808	-1.6235		3.50157	3.08122					0 mg/L + Pro	3.60577	3.07574		0.237251	-0.292782		0.84836	1.225
2.0 mg/L + Pro	2.0995	1.9855		-2.238	-2.352		4.71743	5.10532					2.0 mg/L + Pro	4.2118	3.77733		0.843281	0.408817		0.557375	0.753241
8.0 mg/L + Pro	1.5165	1.747		-2.821	-2.5905		7.06652	6.02307					8.0 mg/L + Pro	2.82435	2.57013		-0.544168	-0.798392		1.45818	1.73916
16.0 mg/L + Pro	2.033	1.849		-2.3045	-2.4885		4.93996	5.61194					16.0 mg/L + Pro	4.19864	4.15168		0.830121	0.783162		0.562482	0.581092
	0-1	0-2	0-1pro	0-2pro	2-1pro	2-2pro	8-1pro	8-2pro	16-1pro	16-2pro				0-1	0-2	0-1pro	0-2pro	2-1pro	2-2pro	8-1pro	8-2pro	16-1pro	16-2pro
GAPDH	21.3496	22.1461	21.4923	21.4184	21.1164	21.397	20.9402	20.4976	19.2328	19.3791			GAPDH	24.7598	24.8817	24.8139	25.3171	17.3817	23.6811	21.9601	23.2072	21.5454	21.2821
	21.6493	21.4097	21.496	20.5632	20.7647	20.6322	20.9381	20.6938	19.2984	19.5667				23.3853	24.6777	24.7162	23.7677	23.8086	23.4767	23.1182	21.0725	20.463	20.2189
OsJAZ1	23.0609	23.8451	22.5902	22.0302	21.5019	21.3621	21.2975	21.3021	20.556	20.5603			OsJAZ1	27.0895	27.2467	27.0598	26.4479	25.5427	25.3712	24.4837	25.244	24.4658	24.1345
	23.0433	23.2079	22.1135	21.8044	21.9789	21.6987	21.5777	21.2273	20.1878	19.9336				27.3377	27.269	26.2922	27.0248	25.4005	24.9684	25.3425	25.0496	22.8805	22.2052
	1.71136	1.69894	1.09795	0.61171	0.385553	-0.0349789	0.357294	0.804558	1.32312	1.18116				2.32977	2.36502	2.24585	1.13082	1.73414	1.6901	2.52353	2.03681	2.92038	2.85239
	1.39399	1.79824	0.617466	1.24121	1.21427	1.06649	0.63961	0.533487	0.889408	0.366869				3.95235	2.59131	1.57598	3.25704	1.59196	1.4917	2.22432	3.9771	2.41743	1.98631
	1.55267	1.74859	0.857708	0.92646	0.799911	0.515758	0.498452	0.669023	1.10626	0.774016				3.14106	2.47817	1.91092	2.19393	1.66305	1.5909	2.37392	3.00696	2.66891	2.41935
Control	1.74859	1.55267	1.65063	0.0979581	-0.0979581		0.934354	1.07026					Control	3.14106	2.47817	2.80961	0.331446	-0.331446		0.794739	1.25827
0 mg/L + Pro	0.857708	0.92646		-0.792923	-0.724171		1.73258	1.65195					0 mg/L + Pro	1.91092	2.19393		-0.898697	-0.615688		1.86438	1.53229
2.0 mg/L + Pro	0.799911	0.515758		-0.85072	-1.13487		1.8034	2.19599					2.0 mg/L + Pro	1.66305	1.5909		-1.14656	-1.21871		2.21386	2.32738
8.0 mg/L + Pro	0.498452	0.669023		-1.15218	-0.981609		2.22249	1.97467					8.0 mg/L + Pro	2.37392	3.00696		-0.435693	0.197344		1.35256	0.872155
16.0 mg/L + Pro	1.10626	0.774016		-0.544368	-0.876615		1.45838	1.83606					16.0 mg/L + Pro	2.66891	2.41935		-0.140708	-0.390262		1.10245	1.31063
	0-1	0-2	0-1pro	0-2pro	2-1pro	2-2pro	8-1pro	8-2pro	16-1pro	16-2pro				0-1	0-2	0-1pro	0-2pro	2-1pro	2-2pro	8-1pro	8-2pro	16-1pro	16-2pro
GAPDH	19.065	21.431	17.428	19.287	18.529	18.379	19.754	19.699	18.233	18.085			GAPDH	23.9752	23.9471	23.0361	24.0763	22.9297	23.6621	22.1979	22.1854	20.6552	19.6291
	19.727	16.714	20.521	19.928	20.238	19.78	18.947	19.789	18.857	17.832				24.0276	24.1954	23.9332	23.6259	22.8444	21.6804	22.2874	18.2467	20.8463	19.5845
OsJAZ2	31.806	31.378	32.966	31.556	32.235	31.753	31.682	31.706	32.913	31.849			OsJAZ2	31.1529	31.1167	30.8008	30.9728	31.6296	31.2358	31.5918	30.7192	31.086	30.868
	31.524	31.337	31.97	31.244	31.452	31.189	32.239	32.347	32.075	31.675				31.2446	31.5347	32.6859	30.5611	30.8257	31.1575	31.0529	28.1607	31.7729	31.2599
	12.741	9.947	12.445	12.269	13.706	13.374	11.928	12.007	14.68	13.764				7.17772	7.16957	6.86768	6.89649	8.69988	7.5737	9.39391	8.53378	10.4308	11.2389
	11.797	14.623	11.449	11.316	11.214	11.409	13.292	12.558	13.218	13.843				7.21696	7.33925	6.86768	6.93518	7.98125	9.47704	8.76543	9.91395	10.9266	11.6754
	12.269	12.285	11.947	11.7925	12.46	12.3915	12.61	12.2825	13.949	13.8035				7.19734	7.25441	6.86768	6.91584	8.34057	8.52537	9.07967	9.22387	10.6787	11.4571
Control	12.285	12.269	12.277	0.008	-0.008		0.99447	1.00556					Control	7.19734	7.25441	7.22587	-0.028533	0.028533		1.01997	0.980417
0 mg/L + Pro	11.947	11.7925		-0.33	-0.4845		1.25701	1.3991					0 mg/L + Pro	6.86768	6.91584		-0.358191	-0.310037		1.28182	1.23974
2.0 mg/L + Pro	12.46	12.3915		0.183	0.1145		0.880869	0.923702					2.0 mg/L + Pro	8.34057	8.52537		1.11469	1.2995		0.46179	0.406268
8.0 mg/L + Pro	12.61	12.2825		0.333	0.0055		0.793884	0.996195					8.0 mg/L + Pro	9.07967	9.22387		1.8538	1.99799		0.276663	0.250348
16.0 mg/L + Pro	13.949	13.8035		1.672	1.5265		0.313818	0.347118					16.0 mg/L + Pro	10.6787	11.4571		3.45283	4.23125		0.0913262	0.0532435
	0-1	0-2	0-1pro	0-2pro	2-1pro	2-2pro	8-1pro	8-2pro	16-1pro	16-2pro				0-1	0-2	0-1pro	0-2pro	2-1pro	2-2pro	8-1pro	8-2pro	16-1pro	16-2pro
GAPDH	21.347	21.01	21.218	20.663	20.563	20.679	20.108	20.858	19.735	18.898			GAPDH	24.605	24.203	24.104	24.133	22.984	22.533	21.808	21.933	21.443	21.281
	20.168	21.692	20.646	20.402	20.363	20.031	19.91	19.532	19.102	18.671				22.828	23.876	24.477	23.594	22.821	22.321	21.761	21.906	19.956	20.205
OsJAZ5	32.11	33.243	32.677	32.214	31.457	29.82	30.329	32.031	32.003	30.795			OsJAZ5	33.729	33.332	34.954	33.619	32.558	32.483	32.221	31.993	32.311	31.77
	33.116	32.566	32.127	33.099	31.948	31.903	31.644	31.045	31.499	31.658				32.833	33.61	33.265	33.462	32.16	31.842	32.593	32.483	32.069	32.055
	10.763	12.233	11.459	11.551	10.894	11.224	10.221	11.173	12.268	11.897				9.124	9.129	10.85	9.486	9.574	9.95	10.413	10.06	10.868	10.489
	12.948	10.874	11.481	12.697	11.585	11.872	11.734	11.513	12.397	12.987				10.005	9.734	8.788	9.868	9.339	9.521	10.832	10.577	12.113	11.85
	11.8555	11.5535	11.47	12.124	11.2395	11.548	10.9775	11.343	12.3325	12.442				9.5645	9.4315	9.819	9.677	9.4565	9.7355	10.6225	10.3185	11.4905	11.1695
Control	11.8555	11.5535	11.7045	0.151	-0.151		0.900626	1.11034					Control	9.5645	9.4315	9.498	0.0665	-0.0665		0.954952	1.04717
0 mg/L + Pro	11.47	12.124		-0.2345	0.4195		1.1765	0.747684					0 mg/L + Pro	9.819	9.677		0.321	0.179		0.800515	0.883315
2.0 mg/L + Pro	11.2395	11.548		-0.465	-0.1565		1.38032	1.11458					2.0 mg/L + Pro	9.4565	9.7355		-0.0415	0.2375		1.02918	0.848214
8.0 mg/L + Pro	10.9775	11.343		-0.727	-0.3615		1.65519	1.28476					8.0 mg/L + Pro	10.6225	10.3185		1.1245	0.8205		0.458661	0.566246
16.0 mg/L + Pro	12.3325	12.442		0.628	0.7375		0.647073	0.599778					16.0 mg/L + Pro	11.4905	11.1695		1.9925	1.6715		0.251303	0.313927
	0-1	0-2	0-1pro	0-2pro	2-1pro	2-2pro	8-1pro	8-2pro	16-1pro	16-2pro				0-1	0-2	0-1pro	0-2pro	2-1pro	2-2pro	8-1pro	8-2pro	16-1pro	16-2pro
GAPDH	21.5141	21.2165	21.541	20.7915	20.9532	21.1436	20.7943	20.5315	20.1552	19.0981			GAPDH	24.2125	23.4855	23.5751	23.9204	22.4722	22.9459	21.1811	22.3991	21.5862	21.2861
	20.4555	20.8822	20.8692	20.525	20.5204	20.328	20.2819	19.9007	19.2553	19.0044				23.2287	23.6272	23.6324	23.7842	22.5394	21.7554	21.9282	22.0871	20.5621	20.3384
OsJAZ12	29.7742	28.9249	29.0683	29.0766	29.2148	28.598	29.5104	29.8375	29.3991	29.1262			OsJAZ12	31.7481	32.4513	31.8104	32.1956	30.7384	30.7889	30.9789	30.6085	29.7546	29.7226
	28.5941	29.1411	29.4611	29.2673	29.1773	29.4707	29.9512	29.4441	29.9772	28.8305				32.7142	32.1495	31.6083	31.7063	30.7727	30.6521	29.9507	30.3695	29.6	29.6363
	8.26006	7.70843	7.52727	8.28515	8.26158	7.45438	8.71609	9.30601	9.24393	10.0281				7.53561	8.96579	8.23533	8.27517	8.2662	7.84301	9.79776	8.20937	8.16846	8.43643
	8.13862	8.25887	8.59187	8.74231	8.65686	9.14263	9.66923	9.54339	10.7219	9.82606				9.48545	8.52227	7.97583	7.92209	8.23333	8.89671	8.02248	8.28248	9.0379	9.29796
	8.19934	7.98365	8.05957	8.51373	8.45922	8.2985	9.19266	9.4247	9.98293	9.9271				8.51053	8.74403	8.10558	8.09863	8.24976	8.36986	8.91012	8.24592	8.60318	8.8672
Control	8.19934	7.98365	8.09149	0.107843	-0.107843		0.927974	1.07762					Control	8.51053	8.74403	8.62728	-0.116751	0.116751		1.08429	0.922262
0 mg/L + Pro	8.05957	8.51373		-0.0319239	0.422236		1.02237	0.746267					0 mg/L + Pro	8.10558	8.09863		-0.521701	-0.528652		1.43565	1.44258
2.0 mg/L + Pro	8.45922	8.2985		0.367726	0.20701		0.775003	0.866331					2.0 mg/L + Pro	8.24976	8.36986		-0.377518	-0.257425		1.2991	1.19534
8.0 mg/L + Pro	9.19266	9.4247		1.10117	1.33321		0.46614	0.396885					8.0 mg/L + Pro	8.91012	8.24592		0.282839	-0.381358		0.821972	1.30257
16.0 mg/L + Pro	9.98293	9.9271		1.89144	1.8356		0.269538	0.280175					16.0 mg/L + Pro	8.60318	8.8672		-0.0241008	0.239914		1.01685	0.846796
	0-1	0-2	0-1pro	0-2pro	2-1pro	2-2pro	8-1pro	8-2pro	16-1pro	16-2pro				0-1	0-2	0-1pro	0-2pro	2-1pro	2-2pro	8-1pro	8-2pro	16-1pro	16-2pro
GAPDH	21.8171	20.9313	21.4563	21.0017	20.9591	21.7793	21.1134	22.2165	19.9073	19.6856			GAPDH	24.3845	24.7995	23.8831	24.3254	23.9667	24.1546	23.5409	23.6811	22.8528	22.8894
	21.4883	20.6357	21.7376	20.7455	21.2883	20.0568	21.3544	20.7859	19.8351	20.3996				23.5886	23.9496	23.6233	23.6818	23.8674	23.2029	23.5323	23.5633	22.9004	22.6863
OsJAZ28	29.8455	28.8511	28.6834	27.9421	26.9313	26.9226	26.6358	28.0126	25.3167	25.4393			OsJAZ28	33.8275	33.8005	33.1876	33.2825	32.315	31.6352	31.1259	31.4584	31.2441	30.7687
	27.1245	27.2897	26.9403	27.3024	27.3109	26.9345	27.7131	26.616	25.3494	25.4539				32.8971	33.8276	32.7247	33.0055	32.1612	32.6623	31.8985	31.3409	30.422	30.117
	8.02842	7.91973	7.22701	6.94046	5.97227	5.1433	5.52239	5.79605	5.40939	5.7537				9.44298	9.00101	9.30445	8.95711	8.34831	7.48065	7.58498	7.77731	8.39133	7.8793
	5.63619	6.65406	5.20265	6.55691	6.02264	6.8777	6.3587	5.83014	5.51432	5.05429				9.30853	9.87796	9.10136	9.32373	8.29379	9.45941	8.36617	7.77758	7.52169	7.43066
	6.8323	7.2869	6.21483	6.74868	5.99745	6.0105	5.94055	5.81309	5.46186	5.404				9.37575	9.43948	9.2029	9.14042	8.32105	8.47003	7.97558	7.77745	7.95651	7.65498
Control	6.8323	7.2869	7.0596	-0.227295	0.227295		1.17064	0.854235					Control	9.37575	9.43948	9.40762	-0.0318654	0.0318654		1.02233	0.978155
0 mg/L + Pro	6.21483	6.74868		-0.844769	-0.310917		1.79598	1.2405					0 mg/L + Pro	9.2029	9.14042		-0.204717	-0.267195		1.15246	1.20347
2.0 mg/L + Pro	5.99745	6.0105		-1.06215	-1.0491		2.08803	2.06924					2.0 mg/L + Pro	8.32105	8.47003		-1.08657	-0.937588		2.12369	1.91532
8.0 mg/L + Pro	5.94055	5.81309		-1.11905	-1.24651		2.17205	2.37266					8.0 mg/L + Pro	7.97558	7.77745		-1.43204	-1.63017		2.69828	3.0955
16.0 mg/L + Pro	5.46186	5.404		-1.59774	-1.6556		3.0267	3.15055					16.0 mg/L + Pro	7.95651	7.65498		-1.45111	-1.75264		2.73418	3.36974
	0-1	0-2	0-1pro	0-2pro	2-1pro	2-2pro	8-1pro	8-2pro	16-1pro	16-2pro				0-1	0-2	0-1pro	0-2pro	2-1pro	2-2pro	8-1pro	8-2pro	16-1pro	16-2pro
GAPDH	19.065	21.431	17.428	19.287	18.529	18.379	19.754	19.699	18.085	18.233			GAPDH	23.9752	23.9471	23.0361	24.0763	22.9297	23.6621	22.1979	22.1854	19.6291	20.6552
	19.727	16.714	20.521	19.928	20.238	19.78	18.947	19.789	18.857	17.832				24.0276	24.1954	23.9332	23.6259	22.8444	21.6804	22.2874	18.2467	20.8463	19.5845
OsMYC2	27.457	28.622	25.428	26.606	27.42	27.613	27.505	27.357	26.931	26.77			OsMCY2	31.4724	31.7094	31.4452	31.5635	31.3744	30.5858	30.5273	30.317	29.0363	29.6833
	28.304	27.719	27.842	27.526	27.937	27.731	27.392	27.449	26.875	25.783				32.4269	31.9891	31.7527	32.1746	30.3875	31.3361	30.7181	30.596	29.4842	28.7102
	8.392	7.191	8	7.319	8.891	9.234	7.751	7.658	8.846	8.537				7.4972	7.7623	8.40912	7.48714	8.44465	6.92369	8.3294	8.13153	9.40717	9.02801
	8.577	11.005	7.321	7.598	7.699	7.951	8.445	7.66	8.018	7.951				8.39927	7.79365	7.81957	8.54868	7.54301	9.6557	8.43073	8.41055	8.63784	9.12561
	8.4845	9.098	7.6605	7.4585	8.295	8.5925	8.098	7.659	8.432	8.244				7.94823	7.77798	8.11435	8.01791	7.99383	8.2897	8.38006	8.27104	9.02251	9.07681
Control	8.4845	9.098	8.79125	-0.30675	0.30675		1.23692	0.808461					Control	7.94823	7.77798	7.8631	0.0851278	-0.0851278		0.942701	1.06078
0 mg/L + Pro	7.6605	7.4585		-1.13075	-1.33275		2.18973	2.51882					0 mg/L + Pro	8.11435	8.01791		0.251245	0.154807		0.840171	0.898252
2.0 mg/L + Pro	8.295	8.5925		-0.49625	-0.19875		1.41054	1.1477					2.0 mg/L + Pro	7.99383	8.2897		0.130724	0.426592		0.913373	0.744017
8.0 mg/L + Pro	8.098	7.659		-0.69325	-1.13225		1.61692	2.192					8.0 mg/L + Pro	8.38006	8.27104		0.516959	0.407933		0.698843	0.753702
16.0 mg/L + Pro	8.432	8.244		-0.35925	-0.54725		1.28276	1.4613					16.0 mg/L + Pro	9.02251	9.07681		1.1594	1.21371		0.447698	0.431159
	0-1	0-2	0-1pro	0-2pro	2-1pro	2-2pro	8-1pro	8-2pro	16-1pro	16-2pro				0-1	0-2	0-1pro	0-2pro	2-1pro	2-2pro	8-1pro	8-2pro	16-1pro	16-2pro
GAPDH	18.6977	18.8844	17.6723	18.5436	18.2241	18.861	17.9027	17.6182	16.6569	17.3587			GAPDH	22.3694	23.8777	23.7867	23.782	22.9246	22.5575	22.372	21.8086	21.4216	21.8863
	18.0875	18.2635	18.5852	18.5724	18.5343	18.5217	17.5709	18.3351	16.008	17.1478				22.3564	23.4494	23.7466	23.7783	23.209	22.8381	21.9817	22.4643	21.0041	21.5674
OsDFR	33.4199	33.9224	33.9124	33.5611	32.814	33.1943	33.264	33.1766	32.4151	33.7142			OsDFR	34.8537	35.2492	35.8326	36.927	36.1065	35.5957	35.2962	34.6028	33.8008	34.3585
	34.993	34.3113	32.9313	34.1375	32.521	33.4262	34.4419	33.2721	31.3633	32.5648				34.3523	37.4454	37.0879	35.2115	35.4738	35.5143	34.7758	35.1057	33.4605	33.9228
	14.7222	15.0381	16.2402	15.0175	14.5899	14.3333	15.3613	15.5583	15.7582	16.3555				12.4843	11.3716	12.0459	13.145	13.182	13.0381	12.9242	12.7943	12.3792	12.4722
	16.9055	16.0478	14.346	15.5651	13.9867	14.9045	16.871	14.937	15.3553	15.417				11.9959	13.996	13.3413	11.4332	12.2648	12.6762	12.794	12.6414	12.4564	12.3555
	15.8139	15.5429	15.2931	15.2913	14.2883	14.6189	16.1162	15.2477	15.5567	15.8863				12.2401	12.6838	12.5954	12.3872	12.7234	12.8572	12.8591	12.7178	12.4178	12.4138
Control	15.8139	15.5429	15.6784	0.135481	-0.135481		0.910366	1.09846					Control	12.2401	12.6838	12.4619	-0.221852	0.221852		1.16623	0.857464
0 mg/L + Pro	15.2931	15.2913		-0.385291	-0.387062		1.30612	1.30773					0 mg/L + Pro	12.5954	12.3872		0.133482	-0.0747124		0.911628	1.05315
2.0 mg/L + Pro	14.2883	14.6189		-1.39007	-1.05948		2.62091	2.08419					2.0 mg/L + Pro	12.7234	12.8572		0.261426	0.395231		0.834263	0.760368
8.0 mg/L + Pro	15.3613	15.2477		-0.317088	-0.430702		1.24581	1.34789					8.0 mg/L + Pro	12.8591	12.7178		0.397198	0.255865		0.759332	0.837485
16.0 mg/L + Pro	15.5567	15.417		-0.121671	-0.261359		1.08799	1.19861					16.0 mg/L + Pro	12.4178	12.4138		-0.0441567	-0.0481097		1.03108	1.03391
	0-1	0-2	0-1pro	0-2pro	2-1pro	2-2pro	8-1pro	8-2pro	16-1pro	16-2pro				0-1	0-2	0-1pro	0-2pro	2-1pro	2-2pro	8-1pro	8-2pro	16-1pro	16-2pro
GAPDH	18.8844	18.6977	18.5436	17.6723	18.2241	18.861	17.6182	17.9027	17.3587	16.6569			GAPDH	22.3694	23.8777	23.7867	23.7466	22.9246	23.209	22.372	21.8086	21.4216	21.0041
	18.0875	18.2635	18.5852	18.5724	18.5343	18.5217	17.5709	18.3351	16.008	17.1478				22.3564	23.4494	23.7466	23.7783	22.5575	22.8381	21.9817	22.4643	21.8863	21.5674
OsASN1	33.8561	34.3417	34.6123	33.8632	31.3041	31.748	30.9133	31.2646	30.2641	31.4929			OsASN1	34.6196	35.9801	36.5817	35.0909	34.7869	37.9378	33.9776	33.5612	34.3657	34.5268
	35.0989	33.5276	34.1008	33.7014	31.6117	32.434	33.1947	32.9101	31.6808	31.3147				34.8585	36.7127	35.0918	35.874	37.105	34.4616	33.7995	33.8915	35.3633	33.7634
	14.9718	15.644	16.0687	16.1909	13.08	12.887	13.2951	13.3619	12.9054	14.836				12.2501	12.1024	12.795	11.3443	11.8623	14.7287	11.6056	11.7526	12.9441	13.5227
	17.0115	15.264	15.5156	15.129	13.0774	13.9124	15.6239	14.575	15.6728	14.1669				12.5021	13.2634	11.3452	12.0957	14.5475	11.2526	11.8178	11.4272	13.477	12.1961
	15.9916	15.454	15.7921	15.66	13.0787	13.3997	14.4595	13.9685	14.2891	14.5014				12.3761	12.6829	12.0701	11.72	13.2049	12.9907	11.7117	11.5899	12.5701	12.8594
Control	15.9916	15.454	15.7228	0.268802	-0.268802		0.830008	1.20481					Control	12.3761	12.6829	12.5295	-0.153387	0.153387		1.11218	0.899137
0 mg/L + Pro	15.7921	15.66		0.0692916	-0.0628333		0.953106	1.04452					0 mg/L + Pro	12.0701	11.72		-0.459412	-0.809499		1.37498	1.7526
2.0 mg/L + Pro	13.0787	13.3997		-2.64414	-2.32316		6.25121	5.00428					2.0 mg/L + Pro	11.8623	11.2526		-0.667203	-1.27691		1.58799	2.42319
8.0 mg/L + Pro	14.4595	13.9685		-1.26336	-1.75436		2.40054	3.37378					8.0 mg/L + Pro	11.7117	11.5899		-0.817809	-0.93961		1.76273	1.91801
16.0 mg/L + Pro	14.2891	14.5014		-1.43372	-1.22137		2.70142	2.33169					16.0 mg/L + Pro	12.5701	12.8594		0.0405684	0.329861		0.972272	0.795613
	0-1	0-2	0-1pro	0-2pro	2-1pro	2-2pro	8-1pro	8-2pro	16-1pro	16-2pro				0-1	0-2	0-1pro	0-2pro	2-1pro	2-2pro	8-1pro	8-2pro	16-1pro	16-2pro
GAPDH	18.6977	18.8844	18.5436	17.6723	18.2241	18.861	17.9027	17.6182	17.3587	16.6569			GAPDH	23.8777	22.3694	23.7867	23.7466	22.9246	23.209	22.372	21.8086	21.4216	21.8863
	18.0875	18.2635	18.5852	18.5724	18.5343	18.5217	17.5709	18.3351	16.008	17.1478				22.3564	23.4494	23.782	23.7783	22.5575	22.8381	21.9817	22.4643	21.0041	21.5674
OsASN2	35.4801	35.2962	35.2319	34.1879	32.9626	33.0582	32.4725	33.4318	31.6619	31.9988			OsASN2	34.5865	34.2927	33.5039	34.0405	33.4279	34.4053	32.7671	33.6952	33.8529	33.3753
	34.1088	35.432	35.7634	34.9379	31.8676	33.9898	33.5626	32.7321	32.3404	31.7496				32.8549	33.3503	32.3455	31.7358	33.0184	32.6577	34.757	32.8515	33.649	34.2412
	16.7823	16.4118	16.6882	16.5156	14.7385	14.1972	14.5698	15.8135	14.3033	15.3419				10.7088	11.9233	9.71715	10.2939	10.5033	11.1963	10.3951	11.8866	12.4313	11.4891
	16.0213	17.1685	17.1782	16.3655	13.3333	15.4681	15.9917	14.397	16.3324	14.6019				10.4985	9.90097	8.56342	7.95744	10.4609	9.8196	12.7752	10.3872	12.6449	12.6738
	16.4018	16.7902	16.9332	16.4405	14.0359	14.8326	15.2808	15.1053	15.3178	14.9719				10.6036	10.9121	9.14028	9.12567	10.4821	10.5079	11.5852	11.1369	12.5381	12.0814
Control	16.4018	16.7902	16.596	-0.194162	0.194162		1.14406	0.874081					Control	10.6036	10.9121	10.7579	-0.154258	0.154258		1.11285	0.898595
0 mg/L + Pro	16.9332	16.4405		0.337211	-0.155445		0.79157	1.11376					0 mg/L + Pro	9.14028	9.12567		-1.6176	-1.63221		3.06864	3.09987
2.0 mg/L + Pro	14.7385	14.8326		-1.85746	-1.76337		3.6237	3.39491					2.0 mg/L + Pro	10.4821	10.5079		-0.275787	-0.249943		1.21065	1.18916
8.0 mg/L + Pro	15.2808	15.1053		-1.31524	-1.4907		2.48844	2.81026					8.0 mg/L + Pro	11.5852	11.1369		0.827274	0.379044		0.563593	0.768947
16.0 mg/L + Pro	15.3178	14.9719		-1.27815	-1.62412		2.42529	3.08255					16.0 mg/L + Pro	12.5381	12.0814		1.7802	1.32357		0.291143	0.399546
	0-1	0-2	0-1pro	0-2pro	2-1pro	2-2pro	8-1pro	8-2pro	16-1pro	16-2pro				0-1	0-2	0-1pro	0-2pro	2-1pro	2-2pro	8-1pro	8-2pro	16-1pro	16-2pro
GAPDH	21.4956	20.562	21.5563	21.0849	21.4759	20.5955	20.9616	20.8959	20.1055	19.5521			GAPDH	22.6909	22.1798	23.6279	23.4151	22.8458	23.3171	22.675	22.5578	21.7869	21.8088
	20.562	20.6815	20.834	20.7022	21.223	19.924	21.0099	20.4639	18.9432	19.5606				23.5784	22.9806	23.1687	23.1647	23.4817	22.7246	22.9389	23.1183	22.6779	22.3341
OsbHLH6	33.8666	34.4057	32.7697	32.5686	32.2855	31.6891	32.4875	32.6778	31.5311	32.6004			OsbHLH6	35.866	34.5514	33.6902	34.2741	33.7259	33.685	32.5935	33.9075	33.4205	32.7706
	34.6812	32.5904	31.6756	31.6876	32.7896	31.471	33.4882	32.7235	31.7612	31.2424				34.1558	34.0079	34.1565	33.8727	33.5735	32.9686	33.5194	33.001	32.7089	32.6922
	12.371	13.8436	11.2134	11.4837	10.8096	11.0937	11.5259	11.7819	11.4256	13.0483				13.1751	12.3716	10.0623	10.8589	10.8801	10.3679	9.91856	11.3497	11.6336	10.9617
	14.1191	11.9089	10.8416	10.9854	11.5666	11.547	12.4783	12.2595	12.8181	11.6818				10.5774	11.0273	10.9878	10.7079	10.0918	10.244	10.5805	9.88269	10.031	10.3581
	13.2451	12.8763	11.0275	11.2346	11.1881	11.3203	12.0021	12.0207	12.1218	12.365				11.8763	11.6995	10.525	10.7834	10.4859	10.3059	10.2495	10.6162	10.8323	10.6599
Control	13.2451	12.8763	13.0607	0.184389	-0.184389		0.880022	1.13634					Control	11.8763	11.6995	11.7879	0.0883904	-0.0883904		0.940572	1.06318
0 mg/L + Pro	11.0275	11.2346		-2.03314	-1.82609		4.09295	3.54576					0 mg/L + Pro	10.525	10.7834		-1.26283	-1.00443		2.39966	2.00616
2.0 mg/L + Pro	11.1881	11.3203		-1.87257	-1.74036		3.66183	3.34118					2.0 mg/L + Pro	10.4859	10.3059		-1.30192	-1.48193		2.46557	2.79321
8.0 mg/L + Pro	12.0021	12.0207		-1.05856	-1.03996		2.08285	2.05617					8.0 mg/L + Pro	10.2495	10.6162		-1.53835	-1.17165		2.90462	2.25269
16.0 mg/L + Pro	12.1218	12.365		-0.938842	-0.695642		1.91699	1.6196					16.0 mg/L + Pro	10.8323	10.6599		-0.955562	-1.12797		1.93933	2.18551
	0-1	0-2	0-1pro	0-2pro	2-1pro	2-2pro	8-1pro	8-2pro	16-1pro	16-2pro				0-1	0-2	0-1pro	0-2pro	2-1pro	2-2pro	8-1pro	8-2pro	16-1pro	16-2pro
GAPDH	20.562	20.562	21.5563	20.834	21.4759	20.5955	20.9616	21.0099	20.1055	19.5521			GAPDH	23.5784	22.6909	23.4151	23.6279	22.8458	23.4817	22.5578	22.9389	21.8088	21.7869
	21.4956	20.6815	21.0849	20.7022	21.223	19.924	20.8959	20.4639	18.9432	19.5606				22.1798	22.9806	23.1687	23.1647	23.3171	22.7246	22.675	23.1183	22.6779	22.3341
OsbHLH008	24.7263	26.0692	25.0561	24.7543	25.1047	23.9102	24.4155	25.0971	23.6557	23.9109			OsbHLH008	30.0592	30.1633	29.4237	29.165	29.3311	29.088	28.2215	28.775	27.8712	27.5657
	26.3866	24.6924	25.3377	24.3924	25.2172	23.9592	25.8141	24.9672	23.5187	23.3872				30.524	30.2819	29.662	30.3826	29.4697	29.7631	27.977	28.3321	27.848	27.9929
	4.1643	5.50718	3.49986	3.92032	3.62874	3.31471	3.45388	4.0872	3.55012	4.35878				6.48074	7.47236	6.00854	5.5371	6.48529	5.60632	5.66374	5.83616	6.06235	5.7788
	4.89093	4.01089	4.25281	3.69012	3.99426	4.03522	4.9182	4.50329	4.57549	3.82658				8.34416	7.30135	6.49328	7.21783	6.15264	7.03856	5.30203	5.21375	5.17018	5.65876
	4.52761	4.75903	3.87634	3.80522	3.8115	3.67496	4.18604	4.29525	4.06281	4.09268				7.41245	7.38686	6.25091	6.37746	6.31896	6.32244	5.48289	5.52496	5.61627	5.71878
Control	4.52761	4.75903	4.64332	-0.115711	0.115711		1.08351	0.922928					Control	7.41245	7.38686	7.39965	0.0127974	-0.0127974		0.991169	1.00891
0 mg/L + Pro	3.87634	3.80522		-0.766986	-0.838103		1.70171	1.7877					0 mg/L + Pro	6.25091	6.37746		-1.14874	-1.02219		2.2172	2.031
2.0 mg/L + Pro	3.8115	3.67496		-0.831828	-0.968362		1.77994	1.95662					2.0 mg/L + Pro	6.31896	6.32244		-1.08069	-1.07722		2.11505	2.10996
8.0 mg/L + Pro	4.18604	4.29525		-0.457281	-0.348077		1.37295	1.27286					8.0 mg/L + Pro	5.48289	5.52496		-1.91677	-1.8747		3.77576	3.66725
16.0 mg/L + Pro	4.06281	4.09268		-0.580517	-0.550644		1.49539	1.46474					16.0 mg/L + Pro	5.61627	5.71878		-1.78339	-1.68088		3.44234	3.20623
	0-1	0-2	0-1pro	0-2pro	2-1pro	2-2pro	8-1pro	8-2pro	16-1pro	16-2pro				0-1	0-2	0-1pro	0-2pro	2-1pro	2-2pro	8-1pro	8-2pro	16-1pro	16-2pro
GAPDH	21.2549	16.7543	20.9871	20.6478	20.1206	20.6183	20.4406	20.8837	18.8118	18.5537			GAPDH	23.255	23.703	23.6299	23.2485	23.7958	23.4051	23.0869	21.2236	22.3753	22.8181
	20.5534	19.9411	20.3837	20.2866	20.6496	19.4402	20.3426	20.2233	19.0009	19.3427				23.0719	22.1675	23.2976	23.2018	23.8077	22.6136	23.0836	22.8785	22.8903	22.464
OsbHLH010	32.4984	30.5412	31.3224	31.2213	28.7027	29.4636	30.0122	28.9901	27.8637	27.2918			OsbHLH010	33.9573	33.2906	32.7167	31.8784	31.6224	31.3772	33.365	31.6763	32.2609	34.1433
	32.4558	30.1326	30.2239	30.1188	29.9173	28.4759	28.3544	29.699	27.107	27.6083				33.0679	33.7588	32.0028	31.8221	32.1304	31.3643	33.3708	33.3988	34.3148	32.2489
	11.2435	13.7869	10.3353	10.5735	8.58212	8.84527	9.57154	8.1064	9.05193	8.7381				10.7023	9.5876	9.08679	8.62988	7.82659	7.97214	10.2781	10.4527	9.88565	11.3251
	11.9025	10.1915	9.84022	9.83219	9.26766	9.03576	8.01175	9.47568	8.10619	8.26562				9.99598	11.5913	8.70523	8.6203	8.32266	8.75064	10.2872	10.5204	11.4246	9.78493
	11.573	11.9892	10.0878	10.2028	8.92489	8.94051	8.79165	8.79104	8.57906	8.50186				10.3491	10.5895	8.89601	8.62509	8.07463	8.36139	10.2826	10.4865	10.6551	10.555
Control	11.573	11.9892	11.7811	-0.208083	0.208083		1.15515	0.865687					Control	10.3491	10.5895	10.4693	-0.120161	0.120161		1.08686	0.920085
0 mg/L + Pro	10.0878	10.2028		-1.69331	-1.57826		3.23397	2.9861					0 mg/L + Pro	8.89601	8.62509		-1.57329	-1.84422		2.97584	3.59058
2.0 mg/L + Pro	8.92489	8.94051		-2.8562	-2.84057		7.24105	7.16305					2.0 mg/L + Pro	8.07463	8.36139		-2.39468	-2.10792		5.25859	4.31068
8.0 mg/L + Pro	8.79165	8.79104		-2.98944	-2.99005		7.94165	7.94499					8.0 mg/L + Pro	10.2826	10.4865		-0.186699	0.0172226		1.13816	0.988133
16.0 mg/L + Pro	8.57906	8.50186		-3.20203	-3.27923		9.2025	9.70836					16.0 mg/L + Pro	10.6551	10.555		0.185795	0.0857318		0.879164	0.942306
	0-1	0-2	0-1pro	0-2pro	2-1pro	2-2pro	8-1pro	8-2pro	16-1pro	16-2pro				0-1	0-2	0-1pro	0-2pro	2-1pro	2-2pro	8-1pro	8-2pro	16-1pro	16-2pro
GAPDH	20.2086	20.5268	20.8152	19.8112	19.9441	20.2318	19.4844	19.8449	18.4483	18.3382			GAPDH	24.1146	23.9213	23.7584	23.7476	22.6385	22.9521	22.198	23.0161	22.2685	21.7548
	20.844	20.3246	20.2895	19.8349	20.13	19.7158	19.6474	18.6769	18.9195	18.7679				23.3641	23.467	22.617	23.2227	23.4202	22.0095	22.9188	22.0725	19.9783	21.9098
OsbHLH012	30.2398	31.0327	30.6178	29.9104	30.1799	30.6265	30.5111	30.2532	29.3537	30.6648			OsbHLH012	32.5894	28.5462	33.0768	32.7424	31.0573	30.8348	29.9201	31.3905	31.3224	29.8006
	30.7698	29.8215	30.4338	30.0272	29.8878	29.9473	30.4901	30.443	31.0133	29.6466				28.8987	33.2621	32.385	32.9389	31.3755	30.7529	31.7974	30.2403	30.9128	29.8862
	10.0312	10.5059	9.80261	10.0993	10.2358	10.3947	11.0267	10.4083	10.9054	12.3266				8.47481	4.62491	9.31845	8.99478	8.41878	7.88274	7.72208	8.37435	9.05387	8.04581
	9.92577	9.49695	10.1444	10.1923	9.75776	10.2315	10.8427	11.7661	12.0938	10.8787				5.53456	9.79504	9.76806	9.7162	7.9553	8.74339	8.87864	8.16779	10.9345	7.9764
	9.97849	10.0014	9.97349	10.1458	9.99678	10.3131	10.9347	11.0872	11.4996	11.6026				7.00468	7.20997	9.54326	9.35549	8.18704	8.31306	8.30036	8.27107	9.99417	8.0111
Control	9.97849	10.0014	9.98995	-0.0114603	0.0114603		1.00798	0.992088					Control	7.00468	7.20997	7.10733	-0.102645	0.102645		1.07374	0.931324
0 mg/L + Pro	9.97349	10.1458		-0.0164576	0.155847		1.01147	0.897605					0 mg/L + Pro	9.54326	9.35549		2.43593	2.24816		0.184804	0.210492
2.0 mg/L + Pro	9.99678	10.3131		0.0068264	0.323127		0.995279	0.799336					2.0 mg/L + Pro	8.18704	8.31306		1.07971	1.20573		0.473124	0.433549
8.0 mg/L + Pro	10.9347	11.0872		0.944722	1.09726		0.51953	0.467403					8.0 mg/L + Pro	8.30036	8.27107		1.19303	1.16374		0.437384	0.446354
16.0 mg/L + Pro	11.4996	11.6026		1.50965	1.61268		0.351198	0.32699					16.0 mg/L + Pro	8.54984	9.45543		1.44251	2.3481		0.367926	0.196405
	0-1	0-2	0-1pro	0-2pro	2-1pro	2-2pro	8-1pro	8-2pro	16-1pro	16-2pro				0-1	0-2	0-1pro	0-2pro	2-1pro	2-2pro	8-1pro	8-2pro	16-1pro	16-2pro
GAPDH	20.3017	20.3102	19.6342	20.548	19.8666	19.9484	19.242	19.947	18.1241	17.7724			GAPDH	23.703	23.0719	23.6299	23.2976	23.7958	23.4051	21.2236	23.0869	22.3753	22.8181
	20.3549	20.0606	20.3913	19.5365	19.5016	19.4981	19.4921	19.4506	18.64	19.5307				22.1675	23.255	23.2485	23.2018	23.8077	22.6136	23.0836	22.8785	22.8903	22.464
OsbHLH13	31.7318	32.8051	29.7139	31.8137	31.2885	30.938	30.7731	30.3715	30.373	31.1065			OsbHLH13	33.365	33.5378	33.7167	33.0028	35.1654	34.7493	33.0981	34.4328	33.2754	33.7797
	32.8561	31.8234	33.4018	31.3328	31.0887	30.9276	30.6714	31.5372	29.9101	29.8149				33.1763	33.3988	33.4835	33.5456	35.3148	35.5034	34.4911	34.7493	33.6224	33.4939
	11.4301	12.4949	10.0796	11.2657	11.4219	10.9896	11.5312	10.4246	12.249	13.3341				9.66202	10.4658	10.0868	9.70523	11.3696	11.3442	11.8744	11.3458	10.9001	10.9616
	12.5012	11.7628	13.0105	11.7963	11.5872	11.4295	11.1793	12.0866	11.2701	10.2843				11.0089	10.1438	10.2349	10.3438	11.5071	12.8897	11.4075	11.8709	10.7321	11.0299
	11.9657	12.1289	11.5451	11.531	11.5045	11.2095	11.3552	11.2556	11.7595	11.8092				10.3354	10.3048	10.1609	10.0245	11.4384	12.117	11.641	11.6084	10.8161	10.9957
Control	11.9657	12.1289	12.0473	-0.0815926	0.0815926		1.05819	0.945014					Control	10.3354	10.3048	10.3201	0.0153003	-0.0153003		0.989451	1.01066
0 mg/L + Pro	11.5451	11.531		-0.502166	-0.516248		1.41634	1.43023					0 mg/L + Pro	10.1609	10.0245		-0.159279	-0.295638		1.11673	1.22743
2.0 mg/L + Pro	11.5045	11.2095		-0.54273	-0.83773		1.45673	1.78724					2.0 mg/L + Pro	11.4384	12.117		1.11822	1.79683		0.460662	0.287806
8.0 mg/L + Pro	11.3552	11.2556		-0.692017	-0.791665		1.61554	1.73107					8.0 mg/L + Pro	11.641	11.6084		1.32082	1.28821		0.400307	0.409458
16.0 mg/L + Pro	11.7595	11.8092		-0.287725	-0.23808		1.22071	1.17942					16.0 mg/L + Pro	10.8161	10.9957		0.495988	0.675601		0.709076	0.626071
	0-1	0-2	0-1pro	0-2pro	2-1pro	2-2pro	8-1pro	8-2pro	16-1pro	16-2pro				0-1	0-2	0-1pro	0-2pro	2-1pro	2-2pro	8-1pro	8-2pro	16-1pro	16-2pro
GAPDH	22.1335	21.6044	21.9644	21.7414	21.6999	21.1442	21.3946	22.0525	20.395	19.8832			GAPDH	24.5102	25.2159	24.3316	24.8062	24.2206	24.3636	24.3805	24.0759	23.4804	23.5695
	21.9774	21.4874	21.9759	21.8953	22.0988	20.9633	22.0644	21.6907	20.0451	20.6463				24.394	24.57	24.7205	24.6325	24.3562	24.0324	24.3047	24.102	23.6154	23.6155
OsbHLH014	33.4555	31.9648	31.9547	32.1409	31.424	31.0737	31.8288	31.8467	29.9093	30.7415			OsbHLH014	32.2897	33.527	32.4098	33.142	31.7319	31.9267	31.9184	31.8312	30.1171	30.5597
	31.9501	31.9167	31.2474	31.1003	31.3073	30.5344	31.7107	31.444	29.7947	29.8028				32.852	32.7537	32.7537	31.9667	31.9666	32.0572	31.7722	31.5244	30.8672	30.8687
	11.322	10.3603	9.99032	10.3994	9.72412	9.92951	10.4341	9.79416	9.51429	10.8583				7.77948	8.31115	8.07825	8.33579	7.51124	7.56309	7.53787	7.75526	6.63666	6.9902
	9.97273	10.4293	9.27154	9.20494	9.20851	9.57107	9.64624	9.75324	9.74962	9.15653				8.45801	8.18373	8.03315	7.33422	7.61036	8.02483	7.4675	7.42243	7.2518	7.25319
	10.6473	10.3948	9.63093	9.80218	9.46631	9.75029	10.0402	9.7737	9.63195	10.0074				8.11874	8.24744	8.0557	7.83501	7.5608	7.79396	7.50269	7.58884	6.94423	7.12169
Control	10.6473	10.3948	10.5211	0.126274	-0.126274		0.916195	1.09147					Control	8.11874	8.24744	8.18309	-0.0643473	0.0643473		1.04561	0.956378
0 mg/L + Pro	9.63093	9.80218		-0.890139	-0.718889		1.85335	1.64591					0 mg/L + Pro	8.0557	7.83501		-0.127393	-0.348084		1.09232	1.27287
2.0 mg/L + Pro	9.46631	9.75029		-1.05476	-0.770775		2.07737	1.70619					2.0 mg/L + Pro	7.5608	7.79396		-0.62229	-0.38913		1.53932	1.3096
8.0 mg/L + Pro	10.0402	9.7737		-0.48088	-0.74737		1.39559	1.67873					8.0 mg/L + Pro	7.50269	7.58884		-0.680406	-0.594248		1.60259	1.50969
16.0 mg/L + Pro	9.63195	10.0074		-0.889114	-0.513655		1.85204	1.42766					16.0 mg/L + Pro	6.94423	7.12169		-1.23886	-1.0614		2.36012	2.08695
	0-1	0-2	0-1pro	0-2pro	2-1pro	2-2pro	8-1pro	8-2pro	16-1pro	16-2pro				0-1	0-2	0-1pro	0-2pro	2-1pro	2-2pro	8-1pro	8-2pro	16-1pro	16-2pro
GAPDH	19.5228	18.9742	19.1003	20.2337	19.8366	18.6779	18.9543	18.676	17.6669	17.5678			GAPDH	23.8025	23.4012	23.477	22.7343	21.8975	23.1686	21.4632	20.5908	21.7037	21.1136
	19.3259	18.8252	19.5555	18.9618	19.1436	18.9247	18.6785	18.5729	17.4314	18.3304				23.3518	23.3378	23.4947	23.3706	23.4943	21.6565	19.8919	22.0059	21.9171	21.5318
OsbHLH15	34.1719	34.2831	33.3091	33.4944	34.9138	32.4726	33.4747	33.1954	31.9238	32.7575			OsbHLH15	31.7724	31.4563	31.2795	31.172	31.4582	32.5196	30.936	31.4119	31.6926	31.0577
	34.8751	34.4126	32.3136	32.2804	32.8008	33.799	32.9092	33.4344	32.3105	31.3357				33.6876	32.1094	32.3388	31.9071	33.3061	32.3032	32.4013	32.0119	31.7915	31.5571
	14.6491	15.309	14.2088	13.2607	15.0772	13.7947	14.5205	14.5194	14.2569	15.1897				7.96994	8.05504	7.80255	8.43769	9.56071	9.35098	9.47278	10.8211	9.98888	9.94407
	15.5492	15.5875	12.7581	13.3186	13.6572	14.8743	14.2307	14.8615	14.8791	13.0053				10.3357	8.77164	8.84407	8.53655	9.81187	10.6466	12.5094	10.006	9.87446	10.0253
	15.0991	15.4482	13.4834	13.2897	14.3672	14.3345	14.3756	14.6905	14.568	14.0975				9.15284	8.41334	8.32331	8.48712	9.68629	9.99881	10.9911	10.4135	9.93167	9.98471
Control	15.0991	15.4482	15.2737	-0.174555	0.174555		1.12862	0.886041					Control	9.15284	8.41334	8.78309	0.369752	-0.369752		0.773916	1.29213
0 mg/L + Pro	13.4834	13.2897		-1.79023	-1.984		3.45869	3.95587					0 mg/L + Pro	8.32331	8.48712		-0.459782	-0.295976		1.37533	1.22771
2.0 mg/L + Pro	14.3672	14.3345		-0.906468	-0.939181		1.87445	1.91744					2.0 mg/L + Pro	9.68629	9.99881		0.903199	1.21572		0.5347	0.43056
8.0 mg/L + Pro	14.3756	14.6905		-0.898082	-0.583209		1.86359	1.49818					8.0 mg/L + Pro	10.9911	10.4135		2.20798	1.63044		0.216438	0.322989
16.0 mg/L + Pro	14.568	14.0975		-0.705666	-1.17617		1.6309	2.25976					16.0 mg/L + Pro	9.93167	9.98471		1.14858	1.20162		0.451069	0.434787
	0-1	0-2	0-1pro	0-2pro	2-1pro	2-2pro	8-1pro	8-2pro	16-1pro	16-2pro				0-1	0-2	0-1pro	0-2pro	2-1pro	2-2pro	8-1pro	8-2pro	16-1pro	16-2pro
GAPDH	19.5228	18.9742	19.1003	20.2337	19.8366	19.1436	18.9543	18.676	17.5678	17.4314			GAPDH	23.8025	23.3518	23.477	23.4947	23.1686	21.8975	20.5908	19.8919	21.9171	21.7037
	19.3259	18.8252	19.5555	18.9618	18.6779	18.9247	18.6785	18.5729	17.6669	18.3304				23.4012	23.3378	22.7343	23.3706	23.4943	21.6565	21.4632	22.0059	21.5318	21.1136
OsbHLH165	30.6331	30.4267	29.3238	29.9112	28.7632	29.8564	30.7626	29.9622	29.6974	30.5319			OsbHLH165	38.8259	38.423	37.2063	37.2623	38.2028	38.1907	38.125	38.123	39.0674	38.887
	30.122	30.1908	29.7711	29.9393	29.9048	29.8088	30.1926	30.3187	28.8703	29.459				38.9416	38.6101	38.5722	38.5349	38.3598	38.208	38.5301	38.445	38.4519	37.4655
	11.1103	11.4525	10.2235	9.67751	8.92657	10.7128	11.8083	11.2862	12.1296	13.1005				15.0235	15.0711	13.7293	13.7676	15.0343	16.2931	17.5342	18.2311	17.5356	17.7734
	10.796	11.3657	10.2156	10.9775	11.2269	10.8842	11.5141	11.7458	11.2034	11.1286				15.5404	15.2723	15.8378	15.1643	14.8656	16.5515	17.0669	16.4391	16.5348	15.7619
	10.9532	11.4091	10.2195	10.3275	10.0768	10.7985	11.6612	11.516	11.6665	12.1146				15.2819	15.1717	14.7836	14.4659	14.9499	16.4223	17.3005	17.3351	17.0352	16.7676
Control	10.9532	11.4091	11.1811	-0.22796	0.22796		1.17118	0.853841					Control	15.2819	15.1717	15.2268	0.0551109	-0.0551109		0.96252	1.03894
0 mg/L + Pro	10.2195	10.3275		-0.961607	-0.853618		1.94748	1.80703					0 mg/L + Pro	14.7836	14.4659		-0.443236	-0.760889		1.35965	1.69453
2.0 mg/L + Pro	10.0768	10.7985		-1.10438	-0.382627		2.15006	1.30371					2.0 mg/L + Pro	14.9499	16.4223		-0.276908	1.19547		1.2116	0.436644
8.0 mg/L + Pro	11.6612	11.516		0.480067	0.334875		0.716944	0.792853					8.0 mg/L + Pro	17.3005	17.3351		2.07372	2.10831		0.237546	0.231919
16.0 mg/L + Pro	11.6665	12.1146		0.485338	0.933448		0.71433	0.523605					16.0 mg/L + Pro	17.0352	16.7676		1.80839	1.54081		0.28551	0.343693
	0-1	0-2	0-1pro	0-2pro	2-1pro	2-2pro	8-1pro	8-2pro	16-1pro	16-2pro				0-1	0-2	0-1pro	0-2pro	2-1pro	2-2pro	8-1pro	8-2pro	16-1pro	16-2pro
GAPDH	21.462	22.095	22.4751	22.1569	22.1905	21.3957	20.6104	21.9394	20.5833	19.8184			GAPDH	24.9132	24.4692	25.1512	24.4147	24.5932	24.2223	24.3497	23.7738	23.5714	23.594
	21.8398	21.2667	21.8076	20.9829	21.9917	20.5049	21.7769	20.8426	19.0367	20.2326				23.7839	23.8804	24.2807	24.2427	24.35	23.3042	23.9726	23.2866	23.2913	23.6427
OsMYB55	29.0037	28.6077	27.4761	26.5848	25.2119	24.4766	23.3858	23.9713	22.7116	23.2622			OsMYB55	25.8537	27.8892	25.4166	27.3941	24.7745	27.5017	25.354	26.4834	24.5564	23.5929
	25.4424	26.2861	25.7899	25.737	26.1393	24.5426	23.2234	23.377	22.9005	22.7206				28.0402	27.3035	26.9196	26.0866	27.2818	22.8021	26.8601	25.5009	24.3826	26.5483
	7.54167	6.51276	5.00094	4.4279	3.02134	3.08089	2.77544	2.03185	2.12827	3.44383				3.12703	3.41996	1.76838	2.97939	0.181276	3.27935	1.00435	2.70963	0.985064	-0.00110817
	3.60258	5.01936	3.98224	4.75414	4.14763	4.03775	1.44646	2.53444	3.86381	2.48807				4.25625	3.42309	2.6389	1.84388	2.93173	-0.502045	2.88748	2.21427	1.0913	2.90556
	5.57212	5.76606	4.49159	4.59102	3.58449	3.55932	2.11095	2.28314	2.99604	2.96595				3.69164	3.42153	2.20364	2.41163	1.5565	1.38865	1.94592	2.46195	1.03818	1.45223
Control	5.57212	5.76606	5.66909	-0.0969687	0.0969687		1.06952	0.934996					Control	3.69164	3.42153	3.55658	0.135057	-0.135057		0.910634	1.09814
0 mg/L + Pro	4.49159	4.59102		-1.1775	-1.07807		2.26184	2.11121					0 mg/L + Pro	2.20364	2.41163		-1.35294	-1.14495		2.55432	2.21138
2.0 mg/L + Pro	3.58449	3.55932		-2.08461	-2.10977		4.24159	4.31622					2.0 mg/L + Pro	1.5565	1.38865		-2.00008	-2.16793		4.00022	4.49379
8.0 mg/L + Pro	2.11095	2.28314		-3.55814	-3.38595		11.779	10.4537					8.0 mg/L + Pro	1.94592	2.46195		-1.61067	-1.09463		3.05393	2.13558
16.0 mg/L + Pro	2.99604	2.96595		-2.67306	-2.70314		6.37779	6.5122					16.0 mg/L + Pro	1.03818	1.45223		-2.5184	-2.10435		5.72947	4.30005
	0-1	0-2	0-1pro	0-2pro	2-1pro	2-2pro	8-1pro	8-2pro	16-1pro	16-2pro				0-1	0-2	0-1pro	0-2pro	2-1pro	2-2pro	8-1pro	8-2pro	16-1pro	16-2pro
GAPDH	21.2667	21.8398	22.1569	22.4751	22.1905	21.9917	21.7769	21.9394	20.5833	19.8184			GAPDH	24.4692	24.9132	25.1512	24.4147	24.2223	24.5932	24.3497	23.7738	23.5714	23.2913
	22.095	21.462	21.8076	20.9829	21.3957	20.5049	20.6104	20.8426	19.0367	20.2326				23.7839	23.8804	24.2807	24.2427	24.35	23.3042	23.9726	23.2866	23.594	23.6427
OsC1-Myb	26.6004	27.282	27.6551	27.2491	26.8511	26.3967	28.3381	29.104	27.22	27.2757			OsC1-Myb	30.4861	31.1219	31.4062	31.3735	31.6494	32.0502	31.6485	31.485	31.9876	32.0136
	28.9966	27.2894	27.8015	27.4314	26.3892	26.675	27.9576	27.7215	27.2611	26.9093				32.0251	30.9865	33.3985	32.6512	31.0162	30.3394	32.3115	31.7749	31.2552	31.3072
	5.33369	5.44222	5.49825	4.77395	4.6606	4.40505	6.56123	7.16463	6.63665	7.4573				6.0169	6.20872	6.25498	6.95886	7.42708	7.45694	7.29888	7.71115	8.41624	8.72234
	6.90164	5.82743	5.99388	6.44857	4.99354	6.17007	7.34717	6.8789	8.22442	6.67675				8.24117	7.10601	9.11787	8.40846	6.6662	7.03521	8.33883	8.48831	7.66123	7.66451
	6.11766	5.63482	5.74607	5.61126	4.82707	5.28756	6.9542	7.02176	7.43053	7.06703				7.12904	6.65737	7.68643	7.68366	7.04664	7.24607	7.81886	8.09973	8.03873	8.19343
Control	6.11766	5.63482	5.87624	0.24142	-0.24142		0.845912	1.18216					Control	7.12904	6.65737	6.8932	0.235835	-0.235835		0.849193	1.17759
0 mg/L + Pro	5.74607	5.61126		-0.130178	-0.264987		1.09443	1.20162					0 mg/L + Pro	7.68643	7.68366		0.793225	0.790459		0.577053	0.57816
2.0 mg/L + Pro	4.82707	5.28756		-1.04917	-0.588683		2.06934	1.50387					2.0 mg/L + Pro	7.04664	7.24607		0.153435	0.352872		0.899107	0.783024
8.0 mg/L + Pro	6.9542	7.02176		1.07795	1.14552		0.4737	0.452027					8.0 mg/L + Pro	7.81886	8.09973		0.925655	1.20652		0.526441	0.433311
16.0 mg/L + Pro	7.43053	7.06703		1.55429	1.19078		0.340496	0.438064					16.0 mg/L + Pro	8.03873	8.19343		1.14553	1.30023		0.452023	0.406063
	0-1	0-2	0-1pro	0-2pro	2-1pro	2-2pro	8-1pro	8-2pro	16-1pro	16-2pro				0-1	0-2	0-1pro	0-2pro	2-1pro	2-2pro	8-1pro	8-2pro	16-1pro	16-2pro
GAPDH	19.5228	18.9742	20.2337	19.1003	19.8366	18.6779	18.9543	18.676	17.5678	17.6669			GAPDH	23.8025	23.3518	23.477	22.7343	23.1686	21.8975	20.5908	21.4632	21.7037	21.1136
	19.3259	18.8252	19.5555	18.9618	19.1436	18.9247	18.6785	18.5729	17.4314	18.3304				23.4012	23.3378	23.4947	23.3706	23.4943	21.6565	19.8919	22.0059	21.9171	21.5318
OsTTG1	29.2121	27.5004	27.6901	27.2937	27.0257	26.5241	27.2073	27.1939	26.3914	27.2973			OsTTG1	33.6445	33.7657	33.7719	33.6413	34.4575	32.7451	30.9012	31.948	31.908	31.2642
	28.386	28.2501	29.5609	28.3383	27.4825	27.1305	27.9937	27.5627	26.7935	26.5006				33.7669	34.0358	33.8233	33.3758	33.5861	31.8952	30.7625	33.0959	32.1022	31.935
	9.68926	8.52622	7.45641	8.19338	7.1891	7.84627	8.25298	8.51793	8.82359	9.63036				9.84203	10.4139	10.2949	10.907	11.2889	10.8476	10.3104	10.4848	10.2044	10.1506
	9.06009	9.42493	10.0054	9.37649	8.33897	8.20581	9.3152	8.98977	9.3621	8.17021				10.3657	10.698	10.3286	10.0052	10.0919	10.2387	10.8706	11.09	10.1852	10.4032
	9.37468	8.97558	8.73092	8.78493	7.76404	8.02604	8.78409	8.75385	9.09284	8.90028				10.1039	10.556	10.3118	10.4561	10.6904	10.5431	10.5905	10.7874	10.1948	10.2769
Control	9.37468	8.97558	9.17513	0.199549	-0.199549		0.870823	1.14834					Control	10.1039	10.556	10.3299	-0.226039	0.226039		1.16962	0.854979
0 mg/L + Pro	8.73092	8.78493		-0.444208	-0.390193		1.36057	1.31057					0 mg/L + Pro	10.3118	10.4561		-0.018157	0.126158		1.01267	0.916268
2.0 mg/L + Pro	7.76404	8.02604		-1.41109	-1.14909		2.65938	2.21773					2.0 mg/L + Pro	10.6904	10.5431		0.360468	0.213219		0.778912	0.862611
8.0 mg/L + Pro	8.78409	8.75385		-0.391035	-0.421279		1.31133	1.33911					8.0 mg/L + Pro	10.5905	10.7874		0.260576	0.457477		0.834755	0.728259
16.0 mg/L + Pro	9.09284	8.90028		-0.0822825	-0.274845		1.05869	1.20986					16.0 mg/L + Pro	10.1948	10.2769		-0.135158	-0.053031		1.09821	1.03744
